# Supplementary material for: Partial defoliation of Brachypodium distachyon plants grown in petri dishes under low light increases P and other nutrient levels concomitantly with transcriptional changes in the roots
Source: PeerJ. 2019 Jun 13;7:e7102. doi: 10.7717/peerj.7102 (PMC6571136; doi:10.7717/peerj.7102)
Supplement: Supplemental Information 1 — GO term classification including biological process, cellular component and molecular function. [file peerj-07-7102-s001.xlsx]

## Sheet: go_enrichment_full_all
GO.ID	Term	Annotated	Count	Expected	p-value	q-value	Aspect	Genes	Origin input
GO:0009719	response to endogenous stimulus	908	51	28.41	3.4e-05	0.04903	P	Bradi1g01170, Bradi1g06670, Bradi1g10470, Bradi1g13980, Bradi1g14370, Bradi1g14750, Bradi1g16480, Bradi1g24887, Bradi1g30020, Bradi1g44460, Bradi1g63680, Bradi1g72610, Bradi1g75590, Bradi2g02190, Bradi2g09145, Bradi2g21750, Bradi2g23050, Bradi2g25527, Bradi2g35610, Bradi2g41060, Bradi2g43590, Bradi2g53040, Bradi2g53650, Bradi2g53840, Bradi2g55270, Bradi2g59820, Bradi3g06070, Bradi3g10120, Bradi3g…	BRADI1G01170, BRADI1G06670, BRADI1G10470, BRADI1G13980, BRADI1G14370, BRADI1G14750, BRADI1G16480, BRADI1G24887, BRADI1G30020, BRADI1G44460, BRADI1G63680, BRADI1G72610, BRADI1G75590, BRADI2G02190, BRADI2G09145, BRADI2G21750, BRADI2G23050, BRADI2G25527, BRADI2G35610, BRADI2G41060, BRADI2G43590, BRADI2G53040, BRADI2G53650, BRADI2G53840, BRADI2G55270, BRADI2G59820, BRADI3G06070, BRADI3G10120, BRADI3G…
GO:1901700	response to oxygen-containing compound	815	47	25.5	3.7e-05	0.04903	P	Bradi1g00780, Bradi1g01170, Bradi1g09177, Bradi1g10470, Bradi1g13980, Bradi1g14370, Bradi1g14750, Bradi1g16480, Bradi1g24887, Bradi1g30020, Bradi1g56150, Bradi1g60320, Bradi1g72610, Bradi1g75590, Bradi2g02190, Bradi2g09145, Bradi2g23050, Bradi2g25527, Bradi2g35610, Bradi2g41060, Bradi2g43590, Bradi2g52110, Bradi2g53650, Bradi2g53840, Bradi2g59820, Bradi3g06070, Bradi3g12490, Bradi3g12800, Bradi3g…	BRADI1G00780, BRADI1G01170, BRADI1G09177, BRADI1G10470, BRADI1G13980, BRADI1G14370, BRADI1G14750, BRADI1G16480, BRADI1G24887, BRADI1G30020, BRADI1G56150, BRADI1G60320, BRADI1G72610, BRADI1G75590, BRADI2G02190, BRADI2G09145, BRADI2G23050, BRADI2G25527, BRADI2G35610, BRADI2G41060, BRADI2G43590, BRADI2G52110, BRADI2G53650, BRADI2G53840, BRADI2G59820, BRADI3G06070, BRADI3G12490, BRADI3G12800, BRADI3G…
GO:0006857	oligopeptide transport	31	7	0.97	3.8e-05	0.04903	P	Bradi1g21010, Bradi2g41060, Bradi2g50580, Bradi2g56397, Bradi3g33030, Bradi3g33040, Bradi5g10920	BRADI1G21010, BRADI2G41060, BRADI2G50580, BRADI2G56397, BRADI3G33030, BRADI3G33040, BRADI5G10920
GO:0015833	peptide transport	31	7	0.97	3.8e-05	0.04903	P	Bradi1g21010, Bradi2g41060, Bradi2g50580, Bradi2g56397, Bradi3g33030, Bradi3g33040, Bradi5g10920	BRADI1G21010, BRADI2G41060, BRADI2G50580, BRADI2G56397, BRADI3G33030, BRADI3G33040, BRADI5G10920
GO:0006002	fructose 6-phosphate metabolic process	15	5	0.47	6.8e-05	0.06881	P	Bradi1g44460, Bradi2g05720, Bradi2g33290, Bradi3g22340, Bradi5g18670	BRADI1G44460, BRADI2G05720, BRADI2G33290, BRADI3G22340, BRADI5G18670
GO:0009725	response to hormone	866	48	27.1	8e-05	0.06881	P	Bradi1g01170, Bradi1g06670, Bradi1g10470, Bradi1g13980, Bradi1g14370, Bradi1g14750, Bradi1g16480, Bradi1g24887, Bradi1g30020, Bradi1g44460, Bradi1g63680, Bradi1g72610, Bradi1g75590, Bradi2g02190, Bradi2g09145, Bradi2g21750, Bradi2g23050, Bradi2g25527, Bradi2g35610, Bradi2g41060, Bradi2g43590, Bradi2g53040, Bradi2g53840, Bradi2g55270, Bradi2g59820, Bradi3g06070, Bradi3g10120, Bradi3g16515, Bradi3g…	BRADI1G01170, BRADI1G06670, BRADI1G10470, BRADI1G13980, BRADI1G14370, BRADI1G14750, BRADI1G16480, BRADI1G24887, BRADI1G30020, BRADI1G44460, BRADI1G63680, BRADI1G72610, BRADI1G75590, BRADI2G02190, BRADI2G09145, BRADI2G21750, BRADI2G23050, BRADI2G25527, BRADI2G35610, BRADI2G41060, BRADI2G43590, BRADI2G53040, BRADI2G53840, BRADI2G55270, BRADI2G59820, BRADI3G06070, BRADI3G10120, BRADI3G16515, BRADI3G…
GO:0010033	response to organic substance	1083	56	33.89	0.00013	0.07914	P	Bradi1g00780, Bradi1g01170, Bradi1g06670, Bradi1g10470, Bradi1g13980, Bradi1g14370, Bradi1g14750, Bradi1g16480, Bradi1g24887, Bradi1g30020, Bradi1g35608, Bradi1g44460, Bradi1g56150, Bradi1g60320, Bradi1g63680, Bradi1g72610, Bradi1g75590, Bradi2g02190, Bradi2g09145, Bradi2g21750, Bradi2g23050, Bradi2g25527, Bradi2g35610, Bradi2g41060, Bradi2g43590, Bradi2g52110, Bradi2g53040, Bradi2g53650, Bradi2g…	BRADI1G00780, BRADI1G01170, BRADI1G06670, BRADI1G10470, BRADI1G13980, BRADI1G14370, BRADI1G14750, BRADI1G16480, BRADI1G24887, BRADI1G30020, BRADI1G35608, BRADI1G44460, BRADI1G56150, BRADI1G60320, BRADI1G63680, BRADI1G72610, BRADI1G75590, BRADI2G02190, BRADI2G09145, BRADI2G21750, BRADI2G23050, BRADI2G25527, BRADI2G35610, BRADI2G41060, BRADI2G43590, BRADI2G52110, BRADI2G53040, BRADI2G53650, BRADI2G…
GO:0042221	response to chemical	1554	74	48.62	0.00014	0.07914	P	Bradi1g00780, Bradi1g01170, Bradi1g06670, Bradi1g09177, Bradi1g10470, Bradi1g13980, Bradi1g14370, Bradi1g14750, Bradi1g16480, Bradi1g17430, Bradi1g24887, Bradi1g26810, Bradi1g30020, Bradi1g35608, Bradi1g44460, Bradi1g56150, Bradi1g60320, Bradi1g63640, Bradi1g63680, Bradi1g72610, Bradi1g75590, Bradi2g02190, Bradi2g09145, Bradi2g21750, Bradi2g23050, Bradi2g25527, Bradi2g35610, Bradi2g41060, Bradi2g…	BRADI1G00780, BRADI1G01170, BRADI1G06670, BRADI1G09177, BRADI1G10470, BRADI1G13980, BRADI1G14370, BRADI1G14750, BRADI1G16480, BRADI1G17430, BRADI1G24887, BRADI1G26810, BRADI1G30020, BRADI1G35608, BRADI1G44460, BRADI1G56150, BRADI1G60320, BRADI1G63640, BRADI1G63680, BRADI1G72610, BRADI1G75590, BRADI2G02190, BRADI2G09145, BRADI2G21750, BRADI2G23050, BRADI2G25527, BRADI2G35610, BRADI2G41060, BRADI2G…
GO:0001101	response to acid chemical	627	37	19.62	0.00016	0.07914	P	Bradi1g01170, Bradi1g09177, Bradi1g10470, Bradi1g13980, Bradi1g14370, Bradi1g14750, Bradi1g24887, Bradi1g30020, Bradi1g72610, Bradi1g75590, Bradi2g02190, Bradi2g09145, Bradi2g25527, Bradi2g35610, Bradi2g41060, Bradi2g43590, Bradi2g52110, Bradi2g53840, Bradi2g59820, Bradi3g06070, Bradi3g12800, Bradi3g16515, Bradi3g23180, Bradi3g23190, Bradi3g32350, Bradi3g33030, Bradi3g36370, Bradi3g37047, Bradi3g…	BRADI1G01170, BRADI1G09177, BRADI1G10470, BRADI1G13980, BRADI1G14370, BRADI1G14750, BRADI1G24887, BRADI1G30020, BRADI1G72610, BRADI1G75590, BRADI2G02190, BRADI2G09145, BRADI2G25527, BRADI2G35610, BRADI2G41060, BRADI2G43590, BRADI2G52110, BRADI2G53840, BRADI2G59820, BRADI3G06070, BRADI3G12800, BRADI3G16515, BRADI3G23180, BRADI3G23190, BRADI3G32350, BRADI3G33030, BRADI3G36370, BRADI3G37047, BRADI3G…
GO:0042886	amide transport	39	7	1.22	0.00018	0.07914	P	Bradi1g21010, Bradi2g41060, Bradi2g50580, Bradi2g56397, Bradi3g33030, Bradi3g33040, Bradi5g10920	BRADI1G21010, BRADI2G41060, BRADI2G50580, BRADI2G56397, BRADI3G33030, BRADI3G33040, BRADI5G10920
GO:0009753	response to jasmonic acid	111	12	3.47	0.00018	0.07914	P	Bradi1g01170, Bradi1g14370, Bradi1g30020, Bradi1g72610, Bradi2g25527, Bradi2g41060, Bradi3g06070, Bradi3g16515, Bradi3g23180, Bradi3g23190, Bradi3g32350, Bradi5g08650	BRADI1G01170, BRADI1G14370, BRADI1G30020, BRADI1G72610, BRADI2G25527, BRADI2G41060, BRADI3G06070, BRADI3G16515, BRADI3G23180, BRADI3G23190, BRADI3G32350, BRADI5G08650
GO:0006096	glycolytic process	53	8	1.66	0.00022	0.07914	P	Bradi1g44460, Bradi2g05720, Bradi2g10530, Bradi2g33290, Bradi3g22340, Bradi3g59050, Bradi4g42810, Bradi5g26140	BRADI1G44460, BRADI2G05720, BRADI2G10530, BRADI2G33290, BRADI3G22340, BRADI3G59050, BRADI4G42810, BRADI5G26140
GO:0006757	ATP generation from ADP	53	8	1.66	0.00022	0.07914	P	Bradi1g44460, Bradi2g05720, Bradi2g10530, Bradi2g33290, Bradi3g22340, Bradi3g59050, Bradi4g42810, Bradi5g26140	BRADI1G44460, BRADI2G05720, BRADI2G10530, BRADI2G33290, BRADI3G22340, BRADI3G59050, BRADI4G42810, BRADI5G26140
GO:0046031	ADP metabolic process	53	8	1.66	0.00022	0.07914	P	Bradi1g44460, Bradi2g05720, Bradi2g10530, Bradi2g33290, Bradi3g22340, Bradi3g59050, Bradi4g42810, Bradi5g26140	BRADI1G44460, BRADI2G05720, BRADI2G10530, BRADI2G33290, BRADI3G22340, BRADI3G59050, BRADI4G42810, BRADI5G26140
GO:0044724	single-organism carbohydrate catabolic process	82	10	2.57	0.00023	0.07914	P	Bradi1g18650, Bradi1g44460, Bradi2g05720, Bradi2g10530, Bradi2g33290, Bradi2g53340, Bradi3g22340, Bradi3g59050, Bradi4g42810, Bradi5g26140	BRADI1G18650, BRADI1G44460, BRADI2G05720, BRADI2G10530, BRADI2G33290, BRADI2G53340, BRADI3G22340, BRADI3G59050, BRADI4G42810, BRADI5G26140
GO:0006090	pyruvate metabolic process	68	9	2.13	0.00025	0.08064	P	Bradi1g44460, Bradi2g05720, Bradi2g10530, Bradi2g33290, Bradi3g22340, Bradi3g59050, Bradi3g59750, Bradi4g42810, Bradi5g26140	BRADI1G44460, BRADI2G05720, BRADI2G10530, BRADI2G33290, BRADI3G22340, BRADI3G59050, BRADI3G59750, BRADI4G42810, BRADI5G26140
GO:0009135	purine nucleoside diphosphate metabolic process	56	8	1.75	0.00033	0.08964	P	Bradi1g44460, Bradi2g05720, Bradi2g10530, Bradi2g33290, Bradi3g22340, Bradi3g59050, Bradi4g42810, Bradi5g26140	BRADI1G44460, BRADI2G05720, BRADI2G10530, BRADI2G33290, BRADI3G22340, BRADI3G59050, BRADI4G42810, BRADI5G26140
GO:0009179	purine ribonucleoside diphosphate metabolic process	56	8	1.75	0.00033	0.08964	P	Bradi1g44460, Bradi2g05720, Bradi2g10530, Bradi2g33290, Bradi3g22340, Bradi3g59050, Bradi4g42810, Bradi5g26140	BRADI1G44460, BRADI2G05720, BRADI2G10530, BRADI2G33290, BRADI3G22340, BRADI3G59050, BRADI4G42810, BRADI5G26140
GO:0009185	ribonucleoside diphosphate metabolic process	56	8	1.75	0.00033	0.08964	P	Bradi1g44460, Bradi2g05720, Bradi2g10530, Bradi2g33290, Bradi3g22340, Bradi3g59050, Bradi4g42810, Bradi5g26140	BRADI1G44460, BRADI2G05720, BRADI2G10530, BRADI2G33290, BRADI3G22340, BRADI3G59050, BRADI4G42810, BRADI5G26140
GO:0006165	nucleoside diphosphate phosphorylation	59	8	1.85	0.00047	0.1213	P	Bradi1g44460, Bradi2g05720, Bradi2g10530, Bradi2g33290, Bradi3g22340, Bradi3g59050, Bradi4g42810, Bradi5g26140	BRADI1G44460, BRADI2G05720, BRADI2G10530, BRADI2G33290, BRADI3G22340, BRADI3G59050, BRADI4G42810, BRADI5G26140
GO:0032787	monocarboxylic acid metabolic process	478	29	14.96	0.00053	0.1267	P	Bradi1g05880, Bradi1g08145, Bradi1g30740, Bradi1g44020, Bradi1g44460, Bradi1g45090, Bradi1g45567, Bradi1g68430, Bradi1g69637, Bradi2g05720, Bradi2g05790, Bradi2g10530, Bradi2g21317, Bradi2g33290, Bradi2g49067, Bradi2g52110, Bradi2g56850, Bradi2g59370, Bradi3g20850, Bradi3g22340, Bradi3g58700, Bradi3g59050, Bradi3g59750, Bradi4g14937, Bradi4g28210, Bradi4g35350, Bradi4g42810, Bradi5g23460, Bradi5g…	BRADI1G05880, BRADI1G08145, BRADI1G30740, BRADI1G44020, BRADI1G44460, BRADI1G45090, BRADI1G45567, BRADI1G68430, BRADI1G69637, BRADI2G05720, BRADI2G05790, BRADI2G10530, BRADI2G21317, BRADI2G33290, BRADI2G49067, BRADI2G52110, BRADI2G56850, BRADI2G59370, BRADI3G20850, BRADI3G22340, BRADI3G58700, BRADI3G59050, BRADI3G59750, BRADI4G14937, BRADI4G28210, BRADI4G35350, BRADI4G42810, BRADI5G23460, BRADI5G…
GO:2000652	regulation of secondary cell wall biogenesis	13	4	0.41	0.00054	0.1267	P	Bradi1g10470, Bradi3g36370, Bradi3g42430, Bradi4g22730	BRADI1G10470, BRADI3G36370, BRADI3G42430, BRADI4G22730
GO:0050896	response to stimulus	3534	141	110.58	0.00057	0.1279	P	Bradi1g00780, Bradi1g01170, Bradi1g05880, Bradi1g06670, Bradi1g06970, Bradi1g08517, Bradi1g09177, Bradi1g10470, Bradi1g13060, Bradi1g13980, Bradi1g14370, Bradi1g14750, Bradi1g15100, Bradi1g16480, Bradi1g17430, Bradi1g17850, Bradi1g18080, Bradi1g24887, Bradi1g25630, Bradi1g25860, Bradi1g26810, Bradi1g30020, Bradi1g35608, Bradi1g42467, Bradi1g44460, Bradi1g46670, Bradi1g48400, Bradi1g55513, Bradi1g…	BRADI1G00780, BRADI1G01170, BRADI1G05880, BRADI1G06670, BRADI1G06970, BRADI1G08517, BRADI1G09177, BRADI1G10470, BRADI1G13060, BRADI1G13980, BRADI1G14370, BRADI1G14750, BRADI1G15100, BRADI1G16480, BRADI1G17430, BRADI1G17850, BRADI1G18080, BRADI1G24887, BRADI1G25630, BRADI1G25860, BRADI1G26810, BRADI1G30020, BRADI1G35608, BRADI1G42467, BRADI1G44460, BRADI1G46670, BRADI1G48400, BRADI1G55513, BRADI1G…
GO:0005985	sucrose metabolic process	23	5	0.72	0.00062	0.1333	P	Bradi1g20890, Bradi1g30520, Bradi1g46670, Bradi1g60320, Bradi3g60687	BRADI1G20890, BRADI1G30520, BRADI1G46670, BRADI1G60320, BRADI3G60687
GO:0061615	glycolytic process through fructose-6-phosphate	14	4	0.44	0.00074	0.1528	P	Bradi1g44460, Bradi2g05720, Bradi2g33290, Bradi3g22340	BRADI1G44460, BRADI2G05720, BRADI2G33290, BRADI3G22340
GO:0005984	disaccharide metabolic process	49	7	1.53	0.00077	0.1528	P	Bradi1g06970, Bradi1g18650, Bradi1g20890, Bradi1g30520, Bradi1g46670, Bradi1g60320, Bradi3g60687	BRADI1G06970, BRADI1G18650, BRADI1G20890, BRADI1G30520, BRADI1G46670, BRADI1G60320, BRADI3G60687
GO:0009132	nucleoside diphosphate metabolic process	65	8	2.03	0.00091	0.1739	P	Bradi1g44460, Bradi2g05720, Bradi2g10530, Bradi2g33290, Bradi3g22340, Bradi3g59050, Bradi4g42810, Bradi5g26140	BRADI1G44460, BRADI2G05720, BRADI2G10530, BRADI2G33290, BRADI3G22340, BRADI3G59050, BRADI4G42810, BRADI5G26140
GO:0050826	response to freezing	15	4	0.47	0.00098	0.1806	P	Bradi1g65530, Bradi2g54850, Bradi3g48590, Bradi4g17460	BRADI1G65530, BRADI2G54850, BRADI3G48590, BRADI4G17460
GO:0033993	response to lipid	411	25	12.86	0.00121	0.2153	P	Bradi1g10470, Bradi1g13980, Bradi1g14370, Bradi1g14750, Bradi1g16480, Bradi1g24887, Bradi1g75590, Bradi2g02190, Bradi2g09145, Bradi2g23050, Bradi2g35610, Bradi2g43590, Bradi2g53840, Bradi2g59820, Bradi3g06070, Bradi3g16515, Bradi3g36370, Bradi3g37047, Bradi3g43870, Bradi3g51777, Bradi3g58770, Bradi4g24120, Bradi5g18830, Bradi5g20060, Bradi5g23580	BRADI1G10470, BRADI1G13980, BRADI1G14370, BRADI1G14750, BRADI1G16480, BRADI1G24887, BRADI1G75590, BRADI2G02190, BRADI2G09145, BRADI2G23050, BRADI2G35610, BRADI2G43590, BRADI2G53840, BRADI2G59820, BRADI3G06070, BRADI3G16515, BRADI3G36370, BRADI3G37047, BRADI3G43870, BRADI3G51777, BRADI3G58770, BRADI4G24120, BRADI5G18830, BRADI5G20060, BRADI5G23580
GO:0006733	oxidoreduction coenzyme metabolic process	103	10	3.22	0.00143	0.2398	P	Bradi1g44460, Bradi2g05720, Bradi2g10530, Bradi2g33290, Bradi2g59370, Bradi3g22340, Bradi3g34531, Bradi3g59050, Bradi4g42810, Bradi5g26140	BRADI1G44460, BRADI2G05720, BRADI2G10530, BRADI2G33290, BRADI2G59370, BRADI3G22340, BRADI3G34531, BRADI3G59050, BRADI4G42810, BRADI5G26140
GO:0046939	nucleotide phosphorylation	70	8	2.19	0.00149	0.2398	P	Bradi1g44460, Bradi2g05720, Bradi2g10530, Bradi2g33290, Bradi3g22340, Bradi3g59050, Bradi4g42810, Bradi5g26140	BRADI1G44460, BRADI2G05720, BRADI2G10530, BRADI2G33290, BRADI3G22340, BRADI3G59050, BRADI4G42810, BRADI5G26140
GO:0010100	negative regulation of photomorphogenesis	8	3	0.25	0.00152	0.2398	P	Bradi1g13980, Bradi3g48180, Bradi4g35950	BRADI1G13980, BRADI3G48180, BRADI4G35950
GO:0006950	response to stress	1965	84	61.48	0.00155	0.2398	P	Bradi1g01170, Bradi1g05880, Bradi1g06970, Bradi1g08517, Bradi1g09177, Bradi1g13060, Bradi1g14370, Bradi1g14750, Bradi1g15100, Bradi1g17430, Bradi1g17850, Bradi1g18080, Bradi1g24887, Bradi1g25630, Bradi1g25860, Bradi1g30020, Bradi1g42467, Bradi1g46670, Bradi1g48400, Bradi1g56150, Bradi1g63640, Bradi1g64610, Bradi1g65440, Bradi1g65530, Bradi1g68430, Bradi1g69637, Bradi1g69980, Bradi1g71120, Bradi1g…	BRADI1G01170, BRADI1G05880, BRADI1G06970, BRADI1G08517, BRADI1G09177, BRADI1G13060, BRADI1G14370, BRADI1G14750, BRADI1G15100, BRADI1G17430, BRADI1G17850, BRADI1G18080, BRADI1G24887, BRADI1G25630, BRADI1G25860, BRADI1G30020, BRADI1G42467, BRADI1G46670, BRADI1G48400, BRADI1G56150, BRADI1G63640, BRADI1G64610, BRADI1G65440, BRADI1G65530, BRADI1G68430, BRADI1G69637, BRADI1G69980, BRADI1G71120, BRADI1G…
GO:0009611	response to wounding	141	12	4.41	0.00158	0.2398	P	Bradi1g14750, Bradi1g24887, Bradi1g30020, Bradi1g72610, Bradi2g25527, Bradi2g41060, Bradi3g06070, Bradi3g23180, Bradi3g23190, Bradi3g32350, Bradi3g37130, Bradi5g08650	BRADI1G14750, BRADI1G24887, BRADI1G30020, BRADI1G72610, BRADI2G25527, BRADI2G41060, BRADI3G06070, BRADI3G23180, BRADI3G23190, BRADI3G32350, BRADI3G37130, BRADI5G08650
GO:0009311	oligosaccharide metabolic process	71	8	2.22	0.00163	0.2404	P	Bradi1g06970, Bradi1g18650, Bradi1g20890, Bradi1g30520, Bradi1g46670, Bradi1g60320, Bradi3g01700, Bradi3g60687	BRADI1G06970, BRADI1G18650, BRADI1G20890, BRADI1G30520, BRADI1G46670, BRADI1G60320, BRADI3G01700, BRADI3G60687
GO:0019362	pyridine nucleotide metabolic process	89	9	2.78	0.00184	0.2567	P	Bradi1g44460, Bradi2g05720, Bradi2g10530, Bradi2g33290, Bradi2g59370, Bradi3g22340, Bradi3g59050, Bradi4g42810, Bradi5g26140	BRADI1G44460, BRADI2G05720, BRADI2G10530, BRADI2G33290, BRADI2G59370, BRADI3G22340, BRADI3G59050, BRADI4G42810, BRADI5G26140
GO:0046496	nicotinamide nucleotide metabolic process	89	9	2.78	0.00184	0.2567	P	Bradi1g44460, Bradi2g05720, Bradi2g10530, Bradi2g33290, Bradi2g59370, Bradi3g22340, Bradi3g59050, Bradi4g42810, Bradi5g26140	BRADI1G44460, BRADI2G05720, BRADI2G10530, BRADI2G33290, BRADI2G59370, BRADI3G22340, BRADI3G59050, BRADI4G42810, BRADI5G26140
GO:0044723	single-organism carbohydrate metabolic process	581	31	18.18	0.0027	0.3667	P	Bradi1g06970, Bradi1g08145, Bradi1g18650, Bradi1g20890, Bradi1g29850, Bradi1g30520, Bradi1g44460, Bradi1g45090, Bradi1g45567, Bradi1g46670, Bradi1g60320, Bradi1g65530, Bradi2g05720, Bradi2g10530, Bradi2g21317, Bradi2g33290, Bradi2g49067, Bradi2g53340, Bradi3g01700, Bradi3g04460, Bradi3g22340, Bradi3g58700, Bradi3g59050, Bradi3g60687, Bradi4g28210, Bradi4g35350, Bradi4g35790, Bradi4g42810, Bradi5g…	BRADI1G06970, BRADI1G08145, BRADI1G18650, BRADI1G20890, BRADI1G29850, BRADI1G30520, BRADI1G44460, BRADI1G45090, BRADI1G45567, BRADI1G46670, BRADI1G60320, BRADI1G65530, BRADI2G05720, BRADI2G10530, BRADI2G21317, BRADI2G33290, BRADI2G49067, BRADI2G53340, BRADI3G01700, BRADI3G04460, BRADI3G22340, BRADI3G58700, BRADI3G59050, BRADI3G60687, BRADI4G28210, BRADI4G35350, BRADI4G35790, BRADI4G42810, BRADI5G…
GO:0000103	sulfate assimilation	32	5	1	0.00294	0.3809	P	Bradi1g17430, Bradi1g63640, Bradi3g57470, Bradi4g40800, Bradi5g22770	BRADI1G17430, BRADI1G63640, BRADI3G57470, BRADI4G40800, BRADI5G22770
GO:1903338	regulation of cell wall organization or biogenesis	20	4	0.63	0.00308	0.3809	P	Bradi1g10470, Bradi3g36370, Bradi3g42430, Bradi4g22730	BRADI1G10470, BRADI3G36370, BRADI3G42430, BRADI4G22730
GO:2000022	regulation of jasmonic acid mediated signaling pathway	20	4	0.63	0.00308	0.3809	P	Bradi1g72610, Bradi3g23180, Bradi3g23190, Bradi5g08650	BRADI1G72610, BRADI3G23180, BRADI3G23190, BRADI5G08650
GO:0072524	pyridine-containing compound metabolic process	96	9	3	0.0031	0.3809	P	Bradi1g44460, Bradi2g05720, Bradi2g10530, Bradi2g33290, Bradi2g59370, Bradi3g22340, Bradi3g59050, Bradi4g42810, Bradi5g26140	BRADI1G44460, BRADI2G05720, BRADI2G10530, BRADI2G33290, BRADI2G59370, BRADI3G22340, BRADI3G59050, BRADI4G42810, BRADI5G26140
GO:0097305	response to alcohol	371	22	11.61	0.00319	0.3829	P	Bradi1g10470, Bradi1g14370, Bradi1g14750, Bradi1g16480, Bradi1g24887, Bradi1g75590, Bradi2g09145, Bradi2g23050, Bradi2g35610, Bradi2g43590, Bradi2g53840, Bradi3g06070, Bradi3g16515, Bradi3g36370, Bradi3g37047, Bradi3g43870, Bradi3g51777, Bradi3g58770, Bradi4g24120, Bradi5g18830, Bradi5g20060, Bradi5g23580	BRADI1G10470, BRADI1G14370, BRADI1G14750, BRADI1G16480, BRADI1G24887, BRADI1G75590, BRADI2G09145, BRADI2G23050, BRADI2G35610, BRADI2G43590, BRADI2G53840, BRADI3G06070, BRADI3G16515, BRADI3G36370, BRADI3G37047, BRADI3G43870, BRADI3G51777, BRADI3G58770, BRADI4G24120, BRADI5G18830, BRADI5G20060, BRADI5G23580
GO:0009834	plant-type secondary cell wall biogenesis	48	6	1.5	0.00366	0.4293	P	Bradi1g10470, Bradi3g36370, Bradi3g42430, Bradi4g21220, Bradi4g22730, Bradi5g24040	BRADI1G10470, BRADI3G36370, BRADI3G42430, BRADI4G21220, BRADI4G22730, BRADI5G24040
GO:0009914	hormone transport	65	7	2.03	0.00408	0.4679	P	Bradi1g08430, Bradi1g67887, Bradi2g21750, Bradi2g53040, Bradi3g09110, Bradi4g21220, Bradi4g26366	BRADI1G08430, BRADI1G67887, BRADI2G21750, BRADI2G53040, BRADI3G09110, BRADI4G21220, BRADI4G26366
GO:0046323	glucose import	50	6	1.56	0.0045	0.5049	P	Bradi1g24820, Bradi4g16060, Bradi4g28000, Bradi5g12020, Bradi5g12030, Bradi5g12060	BRADI1G24820, BRADI4G16060, BRADI4G28000, BRADI5G12020, BRADI5G12030, BRADI5G12060
GO:0010200	response to chitin	51	6	1.6	0.00496	0.5179	P	Bradi1g14750, Bradi2g53650, Bradi3g06070, Bradi3g12490, Bradi3g45250, Bradi3g51777	BRADI1G14750, BRADI2G53650, BRADI3G06070, BRADI3G12490, BRADI3G45250, BRADI3G51777
GO:0015758	glucose transport	51	6	1.6	0.00496	0.5179	P	Bradi1g24820, Bradi4g16060, Bradi4g28000, Bradi5g12020, Bradi5g12030, Bradi5g12060	BRADI1G24820, BRADI4G16060, BRADI4G28000, BRADI5G12020, BRADI5G12030, BRADI5G12060
GO:1904659	glucose transmembrane transport	51	6	1.6	0.00496	0.5179	P	Bradi1g24820, Bradi4g16060, Bradi4g28000, Bradi5g12020, Bradi5g12030, Bradi5g12060	BRADI1G24820, BRADI4G16060, BRADI4G28000, BRADI5G12020, BRADI5G12030, BRADI5G12060
GO:0050801	ion homeostasis	205	14	6.41	0.0052	0.5179	P	Bradi1g21880, Bradi1g43970, Bradi1g75590, Bradi2g41087, Bradi2g60970, Bradi2g61050, Bradi3g18977, Bradi3g22870, Bradi3g23066, Bradi3g48590, Bradi3g53380, Bradi3g55480, Bradi4g26615, Bradi5g12920	BRADI1G21880, BRADI1G43970, BRADI1G75590, BRADI2G41087, BRADI2G60970, BRADI2G61050, BRADI3G18977, BRADI3G22870, BRADI3G23066, BRADI3G48590, BRADI3G53380, BRADI3G55480, BRADI4G26615, BRADI5G12920
GO:0009628	response to abiotic stimulus	1133	51	35.45	0.0053	0.5179	P	Bradi1g01170, Bradi1g06670, Bradi1g06970, Bradi1g09177, Bradi1g13060, Bradi1g13980, Bradi1g14370, Bradi1g14750, Bradi1g24887, Bradi1g25860, Bradi1g46670, Bradi1g48400, Bradi1g56150, Bradi1g65440, Bradi1g65530, Bradi1g68430, Bradi1g69637, Bradi1g69980, Bradi1g72390, Bradi1g75590, Bradi2g09145, Bradi2g12990, Bradi2g16790, Bradi2g22800, Bradi2g23560, Bradi2g25887, Bradi2g26380, Bradi2g35610, Bradi2g…	BRADI1G01170, BRADI1G06670, BRADI1G06970, BRADI1G09177, BRADI1G13060, BRADI1G13980, BRADI1G14370, BRADI1G14750, BRADI1G24887, BRADI1G25860, BRADI1G46670, BRADI1G48400, BRADI1G56150, BRADI1G65440, BRADI1G65530, BRADI1G68430, BRADI1G69637, BRADI1G69980, BRADI1G72390, BRADI1G75590, BRADI2G09145, BRADI2G12990, BRADI2G16790, BRADI2G22800, BRADI2G23560, BRADI2G25887, BRADI2G26380, BRADI2G35610, BRADI2G…
GO:0010037	response to carbon dioxide	4	2	0.13	0.00562	0.5179	P	Bradi1g00780, Bradi1g60320	BRADI1G00780, BRADI1G60320
GO:0010088	phloem development	4	2	0.13	0.00562	0.5179	P	Bradi1g66980, Bradi2g23700	BRADI1G66980, BRADI2G23700
GO:0046864	isoprenoid transport	4	2	0.13	0.00562	0.5179	P	Bradi4g24120, Bradi5g18830	BRADI4G24120, BRADI5G18830
GO:0046865	terpenoid transport	4	2	0.13	0.00562	0.5179	P	Bradi4g24120, Bradi5g18830	BRADI4G24120, BRADI5G18830
GO:0080168	abscisic acid transport	4	2	0.13	0.00562	0.5179	P	Bradi4g24120, Bradi5g18830	BRADI4G24120, BRADI5G18830
GO:0035428	hexose transmembrane transport	53	6	1.66	0.00601	0.5442	P	Bradi1g24820, Bradi4g16060, Bradi4g28000, Bradi5g12020, Bradi5g12030, Bradi5g12060	BRADI1G24820, BRADI4G16060, BRADI4G28000, BRADI5G12020, BRADI5G12030, BRADI5G12060
GO:1902679	negative regulation of RNA biosynthetic process	147	11	4.6	0.00651	0.566	P	Bradi1g14750, Bradi1g54400, Bradi1g72610, Bradi1g74520, Bradi3g06070, Bradi3g16515, Bradi3g18977, Bradi3g23180, Bradi3g23190, Bradi5g08650, Bradi5g17570	BRADI1G14750, BRADI1G54400, BRADI1G72610, BRADI1G74520, BRADI3G06070, BRADI3G16515, BRADI3G18977, BRADI3G23180, BRADI3G23190, BRADI5G08650, BRADI5G17570
GO:1903507	negative regulation of nucleic acid-templated transcription	147	11	4.6	0.00651	0.566	P	Bradi1g14750, Bradi1g54400, Bradi1g72610, Bradi1g74520, Bradi3g06070, Bradi3g16515, Bradi3g18977, Bradi3g23180, Bradi3g23190, Bradi5g08650, Bradi5g17570	BRADI1G14750, BRADI1G54400, BRADI1G72610, BRADI1G74520, BRADI3G06070, BRADI3G16515, BRADI3G18977, BRADI3G23180, BRADI3G23190, BRADI5G08650, BRADI5G17570
GO:0008645	hexose transport	54	6	1.69	0.00658	0.566	P	Bradi1g24820, Bradi4g16060, Bradi4g28000, Bradi5g12020, Bradi5g12030, Bradi5g12060	BRADI1G24820, BRADI4G16060, BRADI4G28000, BRADI5G12020, BRADI5G12030, BRADI5G12060
GO:0051253	negative regulation of RNA metabolic process	149	11	4.66	0.00718	0.6075	P	Bradi1g14750, Bradi1g54400, Bradi1g72610, Bradi1g74520, Bradi3g06070, Bradi3g16515, Bradi3g18977, Bradi3g23180, Bradi3g23190, Bradi5g08650, Bradi5g17570	BRADI1G14750, BRADI1G54400, BRADI1G72610, BRADI1G74520, BRADI3G06070, BRADI3G16515, BRADI3G18977, BRADI3G23180, BRADI3G23190, BRADI5G08650, BRADI5G17570
GO:0015749	monosaccharide transport	56	6	1.75	0.00786	0.6543	P	Bradi1g24820, Bradi4g16060, Bradi4g28000, Bradi5g12020, Bradi5g12030, Bradi5g12060	BRADI1G24820, BRADI4G16060, BRADI4G28000, BRADI5G12020, BRADI5G12030, BRADI5G12060
GO:0051186	cofactor metabolic process	284	17	8.89	0.00818	0.6604	P	Bradi1g13980, Bradi1g44460, Bradi2g05720, Bradi2g10530, Bradi2g12740, Bradi2g33290, Bradi2g35610, Bradi2g59370, Bradi3g22340, Bradi3g34531, Bradi3g59050, Bradi3g59750, Bradi4g22180, Bradi4g36060, Bradi4g42810, Bradi5g15167, Bradi5g26140	BRADI1G13980, BRADI1G44460, BRADI2G05720, BRADI2G10530, BRADI2G12740, BRADI2G33290, BRADI2G35610, BRADI2G59370, BRADI3G22340, BRADI3G34531, BRADI3G59050, BRADI3G59750, BRADI4G22180, BRADI4G36060, BRADI4G42810, BRADI5G15167, BRADI5G26140
GO:0055081	anion homeostasis	26	4	0.81	0.00819	0.6604	P	Bradi1g43970, Bradi2g41087, Bradi3g23066, Bradi3g48590	BRADI1G43970, BRADI2G41087, BRADI3G23066, BRADI3G48590
GO:0046034	ATP metabolic process	132	10	4.13	0.00852	0.6666	P	Bradi1g44460, Bradi2g05720, Bradi2g10530, Bradi2g33290, Bradi3g05590, Bradi3g22340, Bradi3g22870, Bradi3g59050, Bradi4g42810, Bradi5g26140	BRADI1G44460, BRADI2G05720, BRADI2G10530, BRADI2G33290, BRADI3G05590, BRADI3G22340, BRADI3G22870, BRADI3G59050, BRADI4G42810, BRADI5G26140
GO:0006011	UDP-glucose metabolic process	5	2	0.16	0.00917	0.6666	P	Bradi3g01640, Bradi5g21650	BRADI3G01640, BRADI5G21650
GO:0010106	cellular response to iron ion starvation	5	2	0.16	0.00917	0.6666	P	Bradi2g60970, Bradi2g61050	BRADI2G60970, BRADI2G61050
GO:0019632	shikimate metabolic process	5	2	0.16	0.00917	0.6666	P	Bradi2g59370, Bradi5g23460	BRADI2G59370, BRADI5G23460
GO:0048830	adventitious root development	5	2	0.16	0.00917	0.6666	P	Bradi1g17420, Bradi1g63680	BRADI1G17420, BRADI1G63680
GO:0090354	regulation of auxin metabolic process	5	2	0.16	0.00917	0.6666	P	Bradi1g06670, Bradi4g21220	BRADI1G06670, BRADI4G21220
GO:0097503	sialylation	5	2	0.16	0.00917	0.6666	P	Bradi3g01700, Bradi5g15097	BRADI3G01700, BRADI5G15097
GO:0006091	generation of precursor metabolites and energy	289	17	9.04	0.00964	0.691	P	Bradi1g18650, Bradi1g29850, Bradi1g44460, Bradi2g05720, Bradi2g10530, Bradi2g25910, Bradi2g26754, Bradi2g33290, Bradi2g55680, Bradi3g03210, Bradi3g12800, Bradi3g13980, Bradi3g22340, Bradi3g59050, Bradi4g42810, Bradi5g19266, Bradi5g26140	BRADI1G18650, BRADI1G29850, BRADI1G44460, BRADI2G05720, BRADI2G10530, BRADI2G25910, BRADI2G26754, BRADI2G33290, BRADI2G55680, BRADI3G03210, BRADI3G12800, BRADI3G13980, BRADI3G22340, BRADI3G59050, BRADI4G42810, BRADI5G19266, BRADI5G26140
GO:0016021	integral component of membrane	5380	197	167.65	0.0021	1	C	Bradi1g00780, Bradi1g01760, Bradi1g04200, Bradi1g04310, Bradi1g04900, Bradi1g05890, Bradi1g15486, Bradi1g15627, Bradi1g15910, Bradi1g17670, Bradi1g21010, Bradi1g24710, Bradi1g24820, Bradi1g25540, Bradi1g25630, Bradi1g26810, Bradi1g30740, Bradi1g32790, Bradi1g35680, Bradi1g39010, Bradi1g39346, Bradi1g40464, Bradi1g42467, Bradi1g43750, Bradi1g43970, Bradi1g44020, Bradi1g46170, Bradi1g46510, Bradi1g…	BRADI1G00780, BRADI1G01760, BRADI1G04200, BRADI1G04310, BRADI1G04900, BRADI1G05890, BRADI1G15486, BRADI1G15627, BRADI1G15910, BRADI1G17670, BRADI1G21010, BRADI1G24710, BRADI1G24820, BRADI1G25540, BRADI1G25630, BRADI1G26810, BRADI1G30740, BRADI1G32790, BRADI1G35680, BRADI1G39010, BRADI1G39346, BRADI1G40464, BRADI1G42467, BRADI1G43750, BRADI1G43970, BRADI1G44020, BRADI1G46170, BRADI1G46510, BRADI1G…
GO:0031224	intrinsic component of membrane	5499	198	171.36	0.0047	1	C	Bradi1g00780, Bradi1g01760, Bradi1g04200, Bradi1g04310, Bradi1g04900, Bradi1g05890, Bradi1g15486, Bradi1g15627, Bradi1g15910, Bradi1g17670, Bradi1g21010, Bradi1g24710, Bradi1g24820, Bradi1g24930, Bradi1g25540, Bradi1g25630, Bradi1g26810, Bradi1g30740, Bradi1g32790, Bradi1g35680, Bradi1g39010, Bradi1g39346, Bradi1g40464, Bradi1g42467, Bradi1g43750, Bradi1g43970, Bradi1g44020, Bradi1g46170, Bradi1g…	BRADI1G00780, BRADI1G01760, BRADI1G04200, BRADI1G04310, BRADI1G04900, BRADI1G05890, BRADI1G15486, BRADI1G15627, BRADI1G15910, BRADI1G17670, BRADI1G21010, BRADI1G24710, BRADI1G24820, BRADI1G24930, BRADI1G25540, BRADI1G25630, BRADI1G26810, BRADI1G30740, BRADI1G32790, BRADI1G35680, BRADI1G39010, BRADI1G39346, BRADI1G40464, BRADI1G42467, BRADI1G43750, BRADI1G43970, BRADI1G44020, BRADI1G46170, BRADI1G…
GO:0016020	membrane	7168	250	223.37	0.0053	1	C	Bradi1g00780, Bradi1g01760, Bradi1g04200, Bradi1g04310, Bradi1g04670, Bradi1g04900, Bradi1g05890, Bradi1g14370, Bradi1g15486, Bradi1g15627, Bradi1g15910, Bradi1g16480, Bradi1g17670, Bradi1g21010, Bradi1g24710, Bradi1g24820, Bradi1g24930, Bradi1g25540, Bradi1g25630, Bradi1g26810, Bradi1g30740, Bradi1g32790, Bradi1g33540, Bradi1g34087, Bradi1g34257, Bradi1g35680, Bradi1g39010, Bradi1g39346, Bradi1g…	BRADI1G00780, BRADI1G01760, BRADI1G04200, BRADI1G04310, BRADI1G04670, BRADI1G04900, BRADI1G05890, BRADI1G14370, BRADI1G15486, BRADI1G15627, BRADI1G15910, BRADI1G16480, BRADI1G17670, BRADI1G21010, BRADI1G24710, BRADI1G24820, BRADI1G24930, BRADI1G25540, BRADI1G25630, BRADI1G26810, BRADI1G30740, BRADI1G32790, BRADI1G33540, BRADI1G34087, BRADI1G34257, BRADI1G35680, BRADI1G39010, BRADI1G39346, BRADI1G…
GO:0000325	plant-type vacuole	91	8	2.84	0.0074	1	C	Bradi1g75590, Bradi2g41087, Bradi3g05590, Bradi3g13140, Bradi3g22870, Bradi4g21220, Bradi4g23180, Bradi4g26366	BRADI1G75590, BRADI2G41087, BRADI3G05590, BRADI3G13140, BRADI3G22870, BRADI4G21220, BRADI4G23180, BRADI4G26366
GO:0044425	membrane part	5813	206	181.15	0.0082	1	C	Bradi1g00780, Bradi1g01760, Bradi1g04200, Bradi1g04310, Bradi1g04900, Bradi1g05890, Bradi1g15486, Bradi1g15627, Bradi1g15910, Bradi1g17670, Bradi1g21010, Bradi1g24710, Bradi1g24820, Bradi1g24930, Bradi1g25540, Bradi1g25630, Bradi1g26810, Bradi1g30740, Bradi1g32790, Bradi1g35680, Bradi1g39010, Bradi1g39346, Bradi1g40464, Bradi1g42467, Bradi1g43750, Bradi1g43970, Bradi1g44020, Bradi1g46170, Bradi1g…	BRADI1G00780, BRADI1G01760, BRADI1G04200, BRADI1G04310, BRADI1G04900, BRADI1G05890, BRADI1G15486, BRADI1G15627, BRADI1G15910, BRADI1G17670, BRADI1G21010, BRADI1G24710, BRADI1G24820, BRADI1G24930, BRADI1G25540, BRADI1G25630, BRADI1G26810, BRADI1G30740, BRADI1G32790, BRADI1G35680, BRADI1G39010, BRADI1G39346, BRADI1G40464, BRADI1G42467, BRADI1G43750, BRADI1G43970, BRADI1G44020, BRADI1G46170, BRADI1G…
GO:0016157	sucrose synthase activity	10	5	0.32	6.8e-06	0.01693	F	Bradi1g20890, Bradi1g30520, Bradi1g46670, Bradi1g60320, Bradi3g60687	BRADI1G20890, BRADI1G30520, BRADI1G46670, BRADI1G60320, BRADI3G60687
GO:0000975	regulatory region DNA binding	162	16	5.12	5.6e-05	0.04646	F	Bradi1g03790, Bradi1g07936, Bradi1g14600, Bradi1g14750, Bradi1g22940, Bradi2g02190, Bradi2g10340, Bradi2g23160, Bradi2g49250, Bradi2g61050, Bradi3g06070, Bradi3g16515, Bradi3g18977, Bradi3g42430, Bradi4g06567, Bradi4g41430	BRADI1G03790, BRADI1G07936, BRADI1G14600, BRADI1G14750, BRADI1G22940, BRADI2G02190, BRADI2G10340, BRADI2G23160, BRADI2G49250, BRADI2G61050, BRADI3G06070, BRADI3G16515, BRADI3G18977, BRADI3G42430, BRADI4G06567, BRADI4G41430
GO:0001067	regulatory region nucleic acid binding	162	16	5.12	5.6e-05	0.04646	F	Bradi1g03790, Bradi1g07936, Bradi1g14600, Bradi1g14750, Bradi1g22940, Bradi2g02190, Bradi2g10340, Bradi2g23160, Bradi2g49250, Bradi2g61050, Bradi3g06070, Bradi3g16515, Bradi3g18977, Bradi3g42430, Bradi4g06567, Bradi4g41430	BRADI1G03790, BRADI1G07936, BRADI1G14600, BRADI1G14750, BRADI1G22940, BRADI2G02190, BRADI2G10340, BRADI2G23160, BRADI2G49250, BRADI2G61050, BRADI3G06070, BRADI3G16515, BRADI3G18977, BRADI3G42430, BRADI4G06567, BRADI4G41430
GO:0044212	transcription regulatory region DNA binding	159	15	5.02	0.00016	0.09956	F	Bradi1g03790, Bradi1g07936, Bradi1g14600, Bradi1g14750, Bradi1g22940, Bradi2g02190, Bradi2g10340, Bradi2g23160, Bradi2g49250, Bradi2g61050, Bradi3g06070, Bradi3g16515, Bradi3g42430, Bradi4g06567, Bradi4g41430	BRADI1G03790, BRADI1G07936, BRADI1G14600, BRADI1G14750, BRADI1G22940, BRADI2G02190, BRADI2G10340, BRADI2G23160, BRADI2G49250, BRADI2G61050, BRADI3G06070, BRADI3G16515, BRADI3G42430, BRADI4G06567, BRADI4G41430
GO:0016757	transferase activity, transferring glycosyl groups	545	32	17.21	0.0006	0.2323	F	Bradi1g01170, Bradi1g08145, Bradi1g18650, Bradi1g20890, Bradi1g29850, Bradi1g30520, Bradi1g45090, Bradi1g45567, Bradi1g45950, Bradi1g46670, Bradi1g60320, Bradi1g76460, Bradi2g01480, Bradi2g06240, Bradi2g21317, Bradi2g24737, Bradi2g38000, Bradi2g49067, Bradi3g01700, Bradi3g07750, Bradi3g11300, Bradi3g18590, Bradi3g45800, Bradi3g58700, Bradi3g60687, Bradi4g28210, Bradi4g35350, Bradi4g42997, Bradi5g…	BRADI1G01170, BRADI1G08145, BRADI1G18650, BRADI1G20890, BRADI1G29850, BRADI1G30520, BRADI1G45090, BRADI1G45567, BRADI1G45950, BRADI1G46670, BRADI1G60320, BRADI1G76460, BRADI2G01480, BRADI2G06240, BRADI2G21317, BRADI2G24737, BRADI2G38000, BRADI2G49067, BRADI3G01700, BRADI3G07750, BRADI3G11300, BRADI3G18590, BRADI3G45800, BRADI3G58700, BRADI3G60687, BRADI4G28210, BRADI4G35350, BRADI4G42997, BRADI5G…
GO:0016747	transferase activity, transferring acyl groups other than amino-acyl groups	367	24	11.59	0.00066	0.2323	F	Bradi1g05690, Bradi1g30740, Bradi1g44020, Bradi1g65530, Bradi1g68430, Bradi1g69637, Bradi2g04990, Bradi2g05480, Bradi2g28100, Bradi2g32220, Bradi2g45350, Bradi2g55250, Bradi2g60898, Bradi3g13237, Bradi3g20850, Bradi3g21550, Bradi3g21560, Bradi3g56217, Bradi4g06067, Bradi4g14937, Bradi5g15020, Bradi5g15600, Bradi5g21110, Bradi5g21130	BRADI1G05690, BRADI1G30740, BRADI1G44020, BRADI1G65530, BRADI1G68430, BRADI1G69637, BRADI2G04990, BRADI2G05480, BRADI2G28100, BRADI2G32220, BRADI2G45350, BRADI2G55250, BRADI2G60898, BRADI3G13237, BRADI3G20850, BRADI3G21550, BRADI3G21560, BRADI3G56217, BRADI4G06067, BRADI4G14937, BRADI5G15020, BRADI5G15600, BRADI5G21110, BRADI5G21130
GO:0003872	6-phosphofructokinase activity	14	4	0.44	0.00076	0.2323	F	Bradi1g44460, Bradi2g05720, Bradi2g33290, Bradi3g22340	BRADI1G44460, BRADI2G05720, BRADI2G33290, BRADI3G22340
GO:0046983	protein dimerization activity	509	30	16.07	0.00083	0.2323	F	Bradi1g06670, Bradi1g07936, Bradi1g09177, Bradi1g10170, Bradi1g13980, Bradi1g14600, Bradi1g25860, Bradi1g32200, Bradi1g48400, Bradi1g69110, Bradi1g71990, Bradi1g74434, Bradi2g03830, Bradi2g07050, Bradi2g34600, Bradi2g34890, Bradi2g38200, Bradi2g60970, Bradi2g61050, Bradi3g33170, Bradi3g38890, Bradi3g40860, Bradi3g48070, Bradi4g00920, Bradi4g06567, Bradi4g17460, Bradi4g35790, Bradi5g08650, Bradi5g…	BRADI1G06670, BRADI1G07936, BRADI1G09177, BRADI1G10170, BRADI1G13980, BRADI1G14600, BRADI1G25860, BRADI1G32200, BRADI1G48400, BRADI1G69110, BRADI1G71990, BRADI1G74434, BRADI2G03830, BRADI2G07050, BRADI2G34600, BRADI2G34890, BRADI2G38200, BRADI2G60970, BRADI2G61050, BRADI3G33170, BRADI3G38890, BRADI3G40860, BRADI3G48070, BRADI4G00920, BRADI4G06567, BRADI4G17460, BRADI4G35790, BRADI5G08650, BRADI5G…
GO:0016413	O-acetyltransferase activity	36	6	1.14	0.00084	0.2323	F	Bradi1g65530, Bradi2g28100, Bradi2g32220, Bradi2g45350, Bradi3g56217, Bradi5g15020	BRADI1G65530, BRADI2G28100, BRADI2G32220, BRADI2G45350, BRADI3G56217, BRADI5G15020
GO:0008443	phosphofructokinase activity	16	4	0.51	0.00132	0.3285	F	Bradi1g44460, Bradi2g05720, Bradi2g33290, Bradi3g22340	BRADI1G44460, BRADI2G05720, BRADI2G33290, BRADI3G22340
GO:0016746	transferase activity, transferring acyl groups	402	24	12.69	0.00225	0.3783	F	Bradi1g05690, Bradi1g30740, Bradi1g44020, Bradi1g65530, Bradi1g68430, Bradi1g69637, Bradi2g04990, Bradi2g05480, Bradi2g28100, Bradi2g32220, Bradi2g45350, Bradi2g55250, Bradi2g60898, Bradi3g13237, Bradi3g20850, Bradi3g21550, Bradi3g21560, Bradi3g56217, Bradi4g06067, Bradi4g14937, Bradi5g15020, Bradi5g15600, Bradi5g21110, Bradi5g21130	BRADI1G05690, BRADI1G30740, BRADI1G44020, BRADI1G65530, BRADI1G68430, BRADI1G69637, BRADI2G04990, BRADI2G05480, BRADI2G28100, BRADI2G32220, BRADI2G45350, BRADI2G55250, BRADI2G60898, BRADI3G13237, BRADI3G20850, BRADI3G21550, BRADI3G21560, BRADI3G56217, BRADI4G06067, BRADI4G14937, BRADI5G15020, BRADI5G15600, BRADI5G21110, BRADI5G21130
GO:0004743	pyruvate kinase activity	9	3	0.28	0.00228	0.3783	F	Bradi2g10530, Bradi4g42810, Bradi5g26140	BRADI2G10530, BRADI4G42810, BRADI5G26140
GO:0030955	potassium ion binding	9	3	0.28	0.00228	0.3783	F	Bradi2g10530, Bradi4g42810, Bradi5g26140	BRADI2G10530, BRADI4G42810, BRADI5G26140
GO:0031420	alkali metal ion binding	9	3	0.28	0.00228	0.3783	F	Bradi2g10530, Bradi4g42810, Bradi5g26140	BRADI2G10530, BRADI4G42810, BRADI5G26140
GO:0001047	core promoter binding	30	5	0.95	0.00228	0.3783	F	Bradi1g07936, Bradi1g14600, Bradi2g10340, Bradi4g06567, Bradi4g41430	BRADI1G07936, BRADI1G14600, BRADI2G10340, BRADI4G06567, BRADI4G41430
GO:0003714	transcription corepressor activity	19	4	0.6	0.00261	0.406	F	Bradi1g72610, Bradi3g23180, Bradi3g23190, Bradi5g08650	BRADI1G72610, BRADI3G23180, BRADI3G23190, BRADI5G08650
GO:0005215	transporter activity	1109	52	35.02	0.0028	0.41	F	Bradi1g00780, Bradi1g21010, Bradi1g24820, Bradi1g26810, Bradi1g35680, Bradi1g43970, Bradi1g51910, Bradi1g71500, Bradi1g72910, Bradi1g75590, Bradi1g78100, Bradi2g04847, Bradi2g07290, Bradi2g17720, Bradi2g25460, Bradi2g30380, Bradi2g30437, Bradi2g40632, Bradi2g41060, Bradi2g41087, Bradi2g43570, Bradi2g50580, Bradi2g56397, Bradi3g05590, Bradi3g22870, Bradi3g23066, Bradi3g33030, Bradi3g33040, Bradi3g…	BRADI1G00780, BRADI1G21010, BRADI1G24820, BRADI1G26810, BRADI1G35680, BRADI1G43970, BRADI1G51910, BRADI1G71500, BRADI1G72910, BRADI1G75590, BRADI1G78100, BRADI2G04847, BRADI2G07290, BRADI2G17720, BRADI2G25460, BRADI2G30380, BRADI2G30437, BRADI2G40632, BRADI2G41060, BRADI2G41087, BRADI2G43570, BRADI2G50580, BRADI2G56397, BRADI3G05590, BRADI3G22870, BRADI3G23066, BRADI3G33030, BRADI3G33040, BRADI3G…
GO:0001071	nucleic acid binding transcription factor activity	633	33	19.99	0.00346	0.4533	F	Bradi1g03790, Bradi1g03880, Bradi1g07936, Bradi1g13980, Bradi1g14600, Bradi1g14750, Bradi1g22940, Bradi1g43900, Bradi1g48400, Bradi1g63220, Bradi1g72457, Bradi2g02190, Bradi2g17187, Bradi2g19070, Bradi2g21060, Bradi2g22440, Bradi2g23160, Bradi2g38230, Bradi2g42023, Bradi2g49020, Bradi2g49250, Bradi2g53510, Bradi2g53520, Bradi2g61050, Bradi3g04410, Bradi3g06070, Bradi3g06670, Bradi3g16515, Bradi3g…	BRADI1G03790, BRADI1G03880, BRADI1G07936, BRADI1G13980, BRADI1G14600, BRADI1G14750, BRADI1G22940, BRADI1G43900, BRADI1G48400, BRADI1G63220, BRADI1G72457, BRADI2G02190, BRADI2G17187, BRADI2G19070, BRADI2G21060, BRADI2G22440, BRADI2G23160, BRADI2G38230, BRADI2G42023, BRADI2G49020, BRADI2G49250, BRADI2G53510, BRADI2G53520, BRADI2G61050, BRADI3G04410, BRADI3G06070, BRADI3G06670, BRADI3G16515, BRADI3G…
GO:0003700	transcription factor activity, sequence-specific DNA binding	633	33	19.99	0.00346	0.4533	F	Bradi1g03790, Bradi1g03880, Bradi1g07936, Bradi1g13980, Bradi1g14600, Bradi1g14750, Bradi1g22940, Bradi1g43900, Bradi1g48400, Bradi1g63220, Bradi1g72457, Bradi2g02190, Bradi2g17187, Bradi2g19070, Bradi2g21060, Bradi2g22440, Bradi2g23160, Bradi2g38230, Bradi2g42023, Bradi2g49020, Bradi2g49250, Bradi2g53510, Bradi2g53520, Bradi2g61050, Bradi3g04410, Bradi3g06070, Bradi3g06670, Bradi3g16515, Bradi3g…	BRADI1G03790, BRADI1G03880, BRADI1G07936, BRADI1G13980, BRADI1G14600, BRADI1G14750, BRADI1G22940, BRADI1G43900, BRADI1G48400, BRADI1G63220, BRADI1G72457, BRADI2G02190, BRADI2G17187, BRADI2G19070, BRADI2G21060, BRADI2G22440, BRADI2G23160, BRADI2G38230, BRADI2G42023, BRADI2G49020, BRADI2G49250, BRADI2G53510, BRADI2G53520, BRADI2G61050, BRADI3G04410, BRADI3G06070, BRADI3G06670, BRADI3G16515, BRADI3G…
GO:0015112	nitrate transmembrane transporter activity	11	3	0.35	0.00428	0.5282	F	Bradi2g50580, Bradi3g33030, Bradi3g53380	BRADI2G50580, BRADI3G33030, BRADI3G53380
GO:0005355	glucose transmembrane transporter activity	50	6	1.58	0.00472	0.5282	F	Bradi1g24820, Bradi4g16060, Bradi4g28000, Bradi5g12020, Bradi5g12030, Bradi5g12060	BRADI1G24820, BRADI4G16060, BRADI4G28000, BRADI5G12020, BRADI5G12030, BRADI5G12060
GO:0022804	active transmembrane transporter activity	404	23	12.76	0.00491	0.5282	F	Bradi1g00780, Bradi1g24820, Bradi1g26810, Bradi1g35680, Bradi1g71500, Bradi1g75590, Bradi2g04847, Bradi2g07290, Bradi2g17720, Bradi2g41087, Bradi2g43570, Bradi3g05590, Bradi3g22870, Bradi3g38450, Bradi4g08130, Bradi4g16060, Bradi4g24120, Bradi4g26366, Bradi4g28000, Bradi5g12020, Bradi5g12030, Bradi5g12060, Bradi5g18830	BRADI1G00780, BRADI1G24820, BRADI1G26810, BRADI1G35680, BRADI1G71500, BRADI1G75590, BRADI2G04847, BRADI2G07290, BRADI2G17720, BRADI2G41087, BRADI2G43570, BRADI3G05590, BRADI3G22870, BRADI3G38450, BRADI4G08130, BRADI4G16060, BRADI4G24120, BRADI4G26366, BRADI4G28000, BRADI5G12020, BRADI5G12030, BRADI5G12060, BRADI5G18830
GO:0016758	transferase activity, transferring hexosyl groups	428	24	13.52	0.00495	0.5282	F	Bradi1g08145, Bradi1g18650, Bradi1g20890, Bradi1g29850, Bradi1g30520, Bradi1g45090, Bradi1g45567, Bradi1g45950, Bradi1g46670, Bradi1g60320, Bradi2g06240, Bradi2g21317, Bradi2g38000, Bradi2g49067, Bradi3g07750, Bradi3g18590, Bradi3g58700, Bradi3g60687, Bradi4g28210, Bradi4g35350, Bradi4g42997, Bradi5g11950, Bradi5g21170, Bradi5g21180	BRADI1G08145, BRADI1G18650, BRADI1G20890, BRADI1G29850, BRADI1G30520, BRADI1G45090, BRADI1G45567, BRADI1G45950, BRADI1G46670, BRADI1G60320, BRADI2G06240, BRADI2G21317, BRADI2G38000, BRADI2G49067, BRADI3G07750, BRADI3G18590, BRADI3G58700, BRADI3G60687, BRADI4G28210, BRADI4G35350, BRADI4G42997, BRADI5G11950, BRADI5G21170, BRADI5G21180
GO:0003983	UTP:glucose-1-phosphate uridylyltransferase activity	4	2	0.13	0.00572	0.5282	F	Bradi3g01640, Bradi5g21650	BRADI3G01640, BRADI5G21650
GO:0047334	diphosphate-fructose-6-phosphate 1-phosphotransferase activity	4	2	0.13	0.00572	0.5282	F	Bradi1g44460, Bradi3g22340	BRADI1G44460, BRADI3G22340
GO:0051748	UTP-monosaccharide-1-phosphate uridylyltransferase activity	4	2	0.13	0.00572	0.5282	F	Bradi3g01640, Bradi5g21650	BRADI3G01640, BRADI5G21650
GO:0015149	hexose transmembrane transporter activity	52	6	1.64	0.00573	0.5282	F	Bradi1g24820, Bradi4g16060, Bradi4g28000, Bradi5g12020, Bradi5g12030, Bradi5g12060	BRADI1G24820, BRADI4G16060, BRADI4G28000, BRADI5G12020, BRADI5G12030, BRADI5G12060
GO:0015145	monosaccharide transmembrane transporter activity	53	6	1.67	0.0063	0.56	F	Bradi1g24820, Bradi4g16060, Bradi4g28000, Bradi5g12020, Bradi5g12030, Bradi5g12060	BRADI1G24820, BRADI4G16060, BRADI4G28000, BRADI5G12020, BRADI5G12030, BRADI5G12060
GO:0000287	magnesium ion binding	126	10	3.98	0.00665	0.5708	F	Bradi1g65440, Bradi2g10530, Bradi2g37340, Bradi3g15956, Bradi3g53290, Bradi4g04987, Bradi4g42810, Bradi5g23460, Bradi5g26140, Bradi5g27030	BRADI1G65440, BRADI2G10530, BRADI2G37340, BRADI3G15956, BRADI3G53290, BRADI4G04987, BRADI4G42810, BRADI5G23460, BRADI5G26140, BRADI5G27030
GO:2001070	starch binding	13	3	0.41	0.00707	0.5866	F	Bradi1g18650, Bradi2g23780, Bradi2g55380	BRADI1G18650, BRADI2G23780, BRADI2G55380
GO:0043565	sequence-specific DNA binding	470	25	14.84	0.00802	0.6439	F	Bradi1g03790, Bradi1g07936, Bradi1g14600, Bradi1g14750, Bradi1g22940, Bradi1g43900, Bradi1g63220, Bradi2g00210, Bradi2g10340, Bradi2g11707, Bradi2g16790, Bradi2g19070, Bradi2g22440, Bradi2g23160, Bradi2g42023, Bradi2g49020, Bradi2g49250, Bradi2g53510, Bradi2g53520, Bradi2g55270, Bradi2g61050, Bradi3g06070, Bradi3g06670, Bradi4g06567, Bradi5g17570	BRADI1G03790, BRADI1G07936, BRADI1G14600, BRADI1G14750, BRADI1G22940, BRADI1G43900, BRADI1G63220, BRADI2G00210, BRADI2G10340, BRADI2G11707, BRADI2G16790, BRADI2G19070, BRADI2G22440, BRADI2G23160, BRADI2G42023, BRADI2G49020, BRADI2G49250, BRADI2G53510, BRADI2G53520, BRADI2G55270, BRADI2G61050, BRADI3G06070, BRADI3G06670, BRADI4G06567, BRADI5G17570
GO:0004619	phosphoglycerate mutase activity	5	2	0.16	0.00934	0.7045	F	Bradi2g53340, Bradi3g59050	BRADI2G53340, BRADI3G59050
GO:0008373	sialyltransferase activity	5	2	0.16	0.00934	0.7045	F	Bradi3g01700, Bradi5g15097	BRADI3G01700, BRADI5G15097

## Sheet: Go term classification
GO.ID	Term	Annotated	Count in RNAseq list	Expected	p-value
Primary Metabolism
GO:0006002	fructose 6-phosphate metabolic process	15	5	0.47	6.8e-05
GO:0044724	single-organism carbohydrate catabolic process	82	10	2.57	0.00023
GO:0005985	sucrose metabolic process	23	5	0.72	0.00062
GO:0061615	glycolytic process through fructose-6-phosphate	14	4	0.44	0.00074
GO:0044723	single-organism carbohydrate metabolic process	581	31	18.18	0.0027
GO:0046323	glucose import	50	6	1.56	0.0045
GO:0015758	glucose transport	51	6	1.6	0.00496
GO:1904659	glucose transmembrane transport	51	6	1.6	0.00496
GO:0009311	oligosaccharide metabolic process	71	8	2.22	0.00163
GO:0035428	hexose transmembrane transport	53	6	1.66	0.00601
GO:0008645	hexose transport	54	6	1.69	0.00658
GO:0006091	generation of precursor metabolites and energy	289	17	9.04	0.00964
GO:0016157	sucrose synthase activity	10	5	0.32	6.8e-06
GO:0003983	UTP:glucose-1-phosphate uridylyltransferase activity	4	2	0.13	0.00572
GO:0006096	glycolytic process	53	8	1.66	0.00022
Ion homeostasis and Binding
GO:0000103	sulfate assimilation	32	5	1	0.00294
GO:0050801	ion homeostasis	205	14	6.41	0.0052
GO:0055081	anion homeostasis	26	4	0.81	0.00819
GO:0010106	cellular response to iron ion starvation	5	2	0.16	0.00917
GO:0030955	potassium ion binding	9	3	0.28	0.00228
GO:0031420	alkali metal ion binding	9	3	0.28	0.00228
GO:0000287	magnesium ion binding	126	10	3.98	0.00665
Response to Stress
GO:0009719	response to endogenous stimulus	908	51	28.41	3.4e-05
GO:0010033	response to organic substance	1083	56	33.89	0.00013
GO:0042221	response to chemical	1554	74	48.62	0.00014
GO:0001101	response to acid chemical	627	37	19.62	0.00016
GO:0050896	response to stimulus	3534	141	110.58	0.00057
GO:0006950	response to stress	1965	84	61.48	0.00155
GO:0009611	response to wounding	141	12	4.41	0.00158
GO:0009628	response to abiotic stimulus	1133	51	35.45	0.0053
GO:0080168	abscisic acid transport	4	2	0.13	0.00562
GO:0097503	sialylation	5	2	0.16	0.00917
GO:0010200	response to chitin	51	6	1.6	0.00496
GO:0050826	response to freezing	15	4	0.47	0.00098
GO:1901700	response to oxygen-containing compound	815	47	25.5	3.7e-05
GO:0033993	response to lipid	411	25	12.86	0.00121
Hormone signalling related
GO:0009725	response to hormone	866	48	27.1	8e-05
GO:0009753	response to jasmonic acid	111	12	3.47	0.00018
GO:2000022	regulation of jasmonic acid mediated signaling pathway	20	4	0.63	0.00308
GO:0090354	regulation of auxin metabolic process	5	2	0.16	0.00917
GO:0009914	hormone transport	65	7	2.03	0.00408
GO:0046496	nicotinamide nucleotide metabolic process	89	9	2.78	0.00184
Transportation of molecules
GO:0006857	oligopeptide transport	31	7	0.97	3.8e-05
GO:0015833	peptide transport	31	7	0.97	3.8e-05
GO:0042886	amide transport	39	7	1.22	0.00018
GO:0046864	isoprenoid transport	4	2	0.13	0.00562
GO:0046865	terpenoid transport	4	2	0.13	0.00562
GO:0005215	transporter activity	1109	52	35.02	0.0028
GO:0015112	nitrate transmembrane transporter activity	11	3	0.35	0.00428
GO:0005355	glucose transmembrane transporter activity	50	6	1.58	0.00472
GO:0022804	active transmembrane transporter activity	404	23	12.76	0.00491
GO:0015149	hexose transmembrane transporter activity	52	6	1.64	0.00573
GO:0015145	monosaccharide transmembrane transporter activity	53	6	1.67	0.0063
Transferse activity
GO:0016757	transferase activity, transferring glycosyl groups	545	32	17.21	0.0006
GO:0016747	transferase activity, transferring acyl groups other than amino-acyl groups	367	24	11.59	0.00066
GO:0016413	O-acetyltransferase activity	36	6	1.14	0.00084
GO:0016746	transferase activity, transferring acyl groups	402	24	12.69	0.00225
GO:0016758	transferase activity, transferring hexosyl groups	428	24	13.52	0.00495
GO:0008373	sialyltransferase activity	5	2	0.16	0.00934
GO:0047334	diphosphate-fructose-6-phosphate 1-phosphotransferase activity	4	2	0.13	0.00572
GO:0051748	UTP-monosaccharide-1-phosphate uridylyltransferase activity	4	2	0.13	0.00572
Kinases
GO:0003872	6-phosphofructokinase activity	14	4	0.44	0.00076
GO:0008443	phosphofructokinase activity	16	4	0.51	0.00132
GO:0004743	pyruvate kinase activity	9	3	0.28	0.00228
ENERGY RELATED
GO:0006757	ATP generation from ADP	53	8	1.66	0.00022
GO:0046031	ADP metabolic process	53	8	1.66	0.00022
GO:0006090	pyruvate metabolic process	68	9	2.13	0.00025
GO:0009135	purine nucleoside diphosphate metabolic process	56	8	1.75	0.00033
GO:0009179	purine ribonucleoside diphosphate metabolic process	56	8	1.75	0.00033
GO:0009185	ribonucleoside diphosphate metabolic process	56	8	1.75	0.00033
GO:0006165	nucleoside diphosphate phosphorylation	59	8	1.85	0.00047
GO:0005984	disaccharide metabolic process	49	7	1.53	0.00077
GO:0010100	negative regulation of photomorphogenesis	8	3	0.25	0.00152
GO:0072524	pyridine-containing compound metabolic process	96	9	3	0.0031
GO:0051253	negative regulation of RNA metabolic process	149	11	4.66	0.00718
GO:0006011	UDP-glucose metabolic process	5	2	0.16	0.00917
GO:2001070	starch binding	13	3	0.41	0.00707
Membrane and Vacuole
GO:0016021	integral component of membrane	5380	197	167.65	0.0021
GO:0031224	intrinsic component of membrane	5499	198	171.36	0.0047
GO:0016020	membrane	7168	250	223.37	0.0053
GO:0000325	plant-type vacuole	91	8	2.84	0.0074
GO:0044425	membrane part	5813	206	181.15	0.0082
GO:0009834	plant-type secondary cell wall biogenesis	48	6	1.5	0.00366
GO:2000652	regulation of secondary cell wall biogenesis	13	4	0.41	0.00054
GO:0010088	phloem development	4	2	0.13	0.00562
GO:0048830	adventitious root development	5	2	0.16	0.00917
Transcription and others
GO:0032787	monocarboxylic acid metabolic process	478	29	14.96	0.00053
GO:0009132	nucleoside diphosphate metabolic process	65	8	2.03	0.00091
GO:0006733	oxidoreduction coenzyme metabolic process	103	10	3.22	0.00143
GO:0046939	nucleotide phosphorylation	70	8	2.19	0.00149
GO:0019362	pyridine nucleotide metabolic process	89	9	2.78	0.00184
GO:1903338	regulation of cell wall organization or biogenesis	20	4	0.63	0.00308
GO:0097305	response to alcohol	371	22	11.61	0.00319
GO:0010037	response to carbon dioxide	4	2	0.13	0.00562
GO:1902679	negative regulation of RNA biosynthetic process	147	11	4.6	0.00651
GO:1903507	negative regulation of nucleic acid-templated transcription	147	11	4.6	0.00651
GO:0015749	monosaccharide transport	56	6	1.75	0.00786
GO:0051186	cofactor metabolic process	284	17	8.89	0.00818
GO:0046034	ATP metabolic process	132	10	4.13	0.00852
GO:0019632	shikimate metabolic process	5	2	0.16	0.00917
GO:0000975	regulatory region DNA binding	162	16	5.12	5.6e-05
GO:0001067	regulatory region nucleic acid binding	162	16	5.12	5.6e-05
GO:0044212	transcription regulatory region DNA binding	159	15	5.02	0.00016
GO:0046983	protein dimerization activity	509	30	16.07	0.00083
GO:0001047	core promoter binding	30	5	0.95	0.00228
GO:0003714	transcription corepressor activity	19	4	0.6	0.00261
GO:0001071	nucleic acid binding transcription factor activity	633	33	19.99	0.00346
GO:0003700	transcription factor activity, sequence-specific DNA binding	633	33	19.99	0.00346
GO:0043565	sequence-specific DNA binding	470	25	14.84	0.00802
GO:0004619	phosphoglycerate mutase activity	5	2	0.16	0.00934

## Sheet: Biological (revigo)
term ID	description	frequency	pin?	log10 p-value	uniqueness	dispensability
GO:0009719	response to endogenous stimulus	0.00526		-4.4685	0.83	0		BIOLOGICAL	response to endogenous stimulus	4.4685
GO:1901700	response to oxygen-containing compound	0.00503		-4.4318	0.78	0.35			response to oxygen-containing compound	4.4318
GO:0015833	peptide transport	0.00298		-4.4202	0.83	0			peptide transport	4.4202
GO:0006002	fructose 6-phosphate metabolic process	0.0006		-4.1675	0.8	0			fructose 6-phosphate metabolic process	4.1675
GO:0009725	response to hormone	0.00335		-4.0969	0.75	0.61			response to hormone	4.0969
GO:0010033	response to organic substance	0.009		-3.8861	0.77	0.68			response to organic substance	3.8861
GO:0042221	response to chemical	0.03071		-3.8539	0.81	0.42			response to chemical	3.8539
GO:0001101	response to acid chemical	0.00124		-3.7959	0.8	0.56			response to acid chemical	3.7959
GO:0042886	amide transport	0.00337		-3.7447	0.88	0.69			amide transport	3.7447
GO:0044724	single-organism carbohydrate catabolic process	0.00782		-3.6383	0.78	0.04			single-organism carbohydrate catabolic process	3.6383
GO:0006090	pyruvate metabolic process	0.00817		-3.6021	0.76	0.52			pyruvate metabolic process	3.6021
GO:0032787	monocarboxylic acid metabolic process	0.02485		-3.2757	0.75	0.18			monocarboxylic acid metabolic process	3.2757
GO:2000652	regulation of secondary cell wall biogenesis	1e-05		-3.2676	0.89	0.02			regulation of secondary cell wall biogenesis	3.2676
GO:0050896	response to stimulus	0.1221		-3.2441	0.98	0			response to stimulus	3.2441
GO:0005984	disaccharide metabolic process	0.00121		-3.1135	0.78	0.62			disaccharide metabolic process	3.1135
GO:0009132	nucleoside diphosphate metabolic process	0.00698		-3.041	0.68	0.42			nucleoside diphosphate metabolic process	3.041
GO:0050826	response to freezing	2e-05		-3.0088	0.86	0.23			response to freezing	3.0088
GO:0006733	oxidoreduction coenzyme metabolic process	0.01273		-2.8447	0.85	0.05			oxidoreduction coenzyme metabolic process	2.8447
GO:0046939	nucleotide phosphorylation	0.00792		-2.8268	0.67	0.62			nucleotide phosphorylation	2.8268
GO:0010100	negative regulation of photomorphogenesis	0		-2.8182	0.77	0.44			negative regulation of photomorphogenesis	2.8182
GO:0006950	response to stress	0.04575		-2.8097	0.81	0.56		CELLULAR	plant-type vacuole	2.1308
GO:0009611	response to wounding	0.00127		-2.8013	0.84	0.34			membrane	2.2757
GO:0009311	oligosaccharide metabolic process	0.00342		-2.7878	0.79	0.69			integral component of membrane	2.6778
GO:0044723	single-organism carbohydrate metabolic process	0.02457		-2.5686	0.78	0.65			membrane part	2.0862
GO:0000103	sulfate assimilation	0.00084		-2.5317	0.96	0.05			intrinsic component of membrane	2.3279
GO:1903338	regulation of cell wall organization or biogenesis	9e-05		-2.5114	0.89	0.44		MOLECULAR	sucrose synthase activity	5.1675
GO:2000022	regulation of jasmonic acid mediated signaling pathway	2e-05		-2.5114	0.72	0.63			regulatory region DNA binding	4.2518
GO:0072524	pyridine-containing compound metabolic process	0.01351		-2.5086	0.84	0.07			regulatory region nucleic acid binding	4.2518
GO:0009914	hormone transport	0.00074		-2.3893	0.77	0.22			transferase activity, transferring glycosyl groups	3.2218
GO:0010200	response to chitin	4e-05		-2.3045	0.8	0.66			transferase activity, transferring acyl groups other than amino-acyl groups	3.1805
GO:0050801	ion homeostasis	0.00434		-2.284	0.89	0.52			protein dimerization activity	3.0809
GO:0009628	response to abiotic stimulus	0.00571		-2.2757	0.83	0.43			O-acetyltransferase activity	3.0757
GO:0010088	phloem development	0		-2.2503	0.96	0			phosphofructokinase activity	2.8794
GO:0046865	terpenoid transport	1e-05		-2.2503	0.83	0.32			transferase activity, transferring acyl groups	2.6478
GO:0010037	response to carbon dioxide	2e-05		-2.2503	0.81	0.42			potassium ion binding	2.6421
GO:0046864	isoprenoid transport	1e-05		-2.2503	0.84	0.49			alkali metal ion binding	2.6421
GO:1903507	negative regulation of nucleic acid-templated transcription	0.00609		-2.1864	0.78	0.18			pyruvate kinase activity	2.6421
GO:0015749	monosaccharide transport	0.00115		-2.1046	0.78	0.45			transcription corepressor activity	2.5834
GO:0051186	cofactor metabolic process	0.03985		-2.0872	0.92	0.08			transporter activity	2.5528
GO:0046034	ATP metabolic process	0.01263		-2.0696	0.64	0.66			nucleic acid binding transcription factor activity	2.4609
GO:0097503	sialylation	0.00019		-2.0376	0.94	0.03			transcription factor activity, sequence-specific DNA binding	2.4609
GO:0048830	adventitious root development	0		-2.0376	0.92	0.26			nitrate transmembrane transporter activity	2.3686
GO:0010106	cellular response to iron ion starvation	2e-05		-2.0376	0.85	0.27			active transmembrane transporter activity	2.3089
GO:0006011	UDP-glucose metabolic process	0.00052		-2.0376	0.82	0.35			transferase activity, transferring hexosyl groups	2.3054
GO:0019632	shikimate metabolic process	0.00023		-2.0376	0.8	0.55			UTP:glucose-1-phosphate uridylyltransferase activity	2.2426
GO:0090354	regulation of auxin metabolic process	0		-2.0376	0.88	0.65
GO:0006091	generation of precursor metabolites and energy	0.0194		-2.0159	0.92	0.08
								UPREGULATED	731
								DOWNREGULATED	537

## Sheet: Cellula (revigo)
term ID	description	frequency	pin?	log10 p-value	uniqueness	dispensability
GO:0000325	plant-type vacuole	0.00016		-2.1308	0.56	0
GO:0016020	membrane	0.61592		-2.2757	0.82	0
GO:0016021	integral component of membrane	0.55868		-2.6778	0.5	0
GO:0044425	membrane part	0.57394		-2.0862	0.53	0.33
GO:0031224	intrinsic component of membrane	0.55975		-2.3279	0.5	0.41

## Sheet: Molecular (revigo)
term ID	description	frequency	pin?	log10 p-value	uniqueness	dispensability
GO:0016157	sucrose synthase activity	6e-05		-5.1675	0.79	0
GO:0000975	regulatory region DNA binding	0.00282		-4.2518	0.78	0
GO:0001067	regulatory region nucleic acid binding	0.00282		-4.2518	0.88	0.21
GO:0016757	transferase activity, transferring glycosyl groups	0.01986		-3.2218	0.78	0.18
GO:0016747	transferase activity, transferring acyl groups other than amino-acyl groups	0.02285		-3.1805	0.75	0.32
GO:0046983	protein dimerization activity	0.01157		-3.0809	0.91	0.05
GO:0016413	O-acetyltransferase activity	0.00066		-3.0757	0.79	0.62
GO:0008443	phosphofructokinase activity	0.00081		-2.8794	0.71	0.22
GO:0016746	transferase activity, transferring acyl groups	0.02893		-2.6478	0.77	0.34
GO:0030955	potassium ion binding	0.00074		-2.6421	0.89	0.04
GO:0031420	alkali metal ion binding	0.00091		-2.6421	0.89	0.22
GO:0004743	pyruvate kinase activity	0.00055		-2.6421	0.76	0.4
GO:0003714	transcription corepressor activity	0.0005		-2.5834	0.94	0
GO:0005215	transporter activity	0.08494		-2.5528	0.94	0
GO:0001071	nucleic acid binding transcription factor activity	0.04227		-2.4609	0.94	0
GO:0003700	transcription factor activity, sequence-specific DNA binding	0.04217		-2.4609	0.94	0
GO:0015112	nitrate transmembrane transporter activity	0.00017		-2.3686	0.85	0
GO:0022804	active transmembrane transporter activity	0.02834		-2.3089	0.83	0.44
GO:0016758	transferase activity, transferring hexosyl groups	0.00898		-2.3054	0.74	0.53
GO:0003983	UTP:glucose-1-phosphate uridylyltransferase activity	0.00031		-2.2426	0.75	0.3
GO:0015145	monosaccharide transmembrane transporter activity	0.00075		-2.2007	0.79	0.5
GO:0000287	magnesium ion binding	0.01785		-2.1772	0.88	0.29
GO:2001070	starch binding	0.00023		-2.1506	0.92	0.04
GO:0043565	sequence-specific DNA binding	0.02222		-2.0958	0.85	0.38
GO:0004619	phosphoglycerate mutase activity	0.00058		-2.0297	0.92	0.02
GO:0008373	sialyltransferase activity	0.00018		-2.0297	0.78	0.58
