# Supplementary material for: Partial defoliation of Brachypodium distachyon plants grown in petri dishes under low light increases P and other nutrient levels concomitantly with transcriptional changes in the roots
Source: PeerJ. 2019 Jun 13;7:e7102. doi: 10.7717/peerj.7102 (PMC6571136; doi:10.7717/peerj.7102)
Supplement: Supplemental Information 2 — Gene grouping including major grouping and functional grouping. [file peerj-07-7102-s002.xlsx]

## Sheet: Gene grouping
				Functional classification
Gene Group 1		Enrichment Score: 4.05692127030722		DNA binding; homeodomain like; Myb binding
LOCUS_TAG	GENE ID	Gene Name
100833140	BRADI_3G36370	WAG22 antigen
100838310	BRADI_1G24887	protein CCA1
100838968	BRADI_3G38807	trihelix transcription factor GTL1-like
100842162	BRADI_3G16515	protein ODORANT1-like
100827497	BRADI_2G55797	transcription factor RAX3
104584433	BRADI_2G10340	transcription factor MYB108
100822645	BRADI_2G28910	transcription factor MYB39-like
100830305	BRADI_1G45510	myb-related protein Myb4-like
100825980	BRADI_4G04627	transcription factor MYB108-like
100835709	BRADI_1G10470	transcription factor DIVARICATA-like
100836788	BRADI_3G58770	transcription factor MYB30-like
100835565	BRADI_3G49970	transcription factor MYB44
100844682	BRADI_3G42430	protein PHR1-LIKE 1-like
100839418	BRADI_3G18977	myb-related protein Zm38
100830017	BRADI_3G03538	transcription factor LAF1
100843551	BRADI_3G48886	transcription factor MYB44-like
100842092	BRADI_4G22730	myb-related protein Hv1-like
100830949	BRADI_4G09900	protein ODORANT1
100828549	BRADI_1G51747	transcription factor MYB44-like
100841283	BRADI_3G37047	transcription factor MYB24
100843675	BRADI_5G17150	transcription factor MYB39-like
Gene Group 2		Enrichment Score: 3.5334864147824847		Response to stress
LOCUS_TAG		Gene Name
100835609	BRADI_2G11610	universal stress protein YxiE-like
100831945	BRADI_1G64610	universal stress protein A-like protein
100823926	BRADI_1G08517	universal stress protein YxiE
100823760	BRADI_2G23560	universal stress protein A-like protein
100836684	BRADI_4G05210	universal stress protein A-like protein
100829422	BRADI_1G18080	uncharacterized LOC100829422
Gene Group 3		Enrichment Score: 2.9302897919442517		Cell wall organisation
LOCUS_TAG		Gene Name		Acetyl Transferase activity
100823774	BRADI_2G45350	protein trichome birefringence-like 19
100835102	BRADI_2G45320	protein trichome birefringence-like 19
100834496	BRADI_2G32220	protein trichome birefringence-like 38
100829973	BRADI_2G28100	protein trichome birefringence-like 11
100843459	BRADI_3G56217	protein trichome birefringence-like 26
100836452	BRADI_1G65530	protein trichome birefringence-like 33
100830147	BRADI_5G15020	protein trichome birefringence-like 28
Gene Group 4		Enrichment Score: 2.272402888145051		Hormone signalling
LOCUS_TAG		Gene Name
100840672	BRADI_1G13060	alpha-amylase/trypsin inhibitor-like
100845641	BRADI_4G03280	thaumatin-like pathogenesis-related protein 4
100833507	BRADI_1G69277	alpha-amylase/trypsin inhibitor-like
100830907	BRADI_4G36400	thaumatin-like protein
100835911	BRADI_1G33540	pathogenesis-related protein 5-like
100831786	BRADI_4G05440	thaumatin-like protein 1
Gene Group 5		Enrichment Score: 1.9993999212156355		Hormone signalling
LOCUS_TAG		Gene Name		Jasmonic acid signalling
100834743	BRADI_3G36380	uncharacterized LOC100834743		Response to wounding
106865416	BRADI_3G23190	protein TIFY 3A-like
100821983	BRADI_3G23180	protein TIFY 9
100821948	BRADI_1G72610	protein TIFY 6B-like
100825629	BRADI_5G08650	protein TIFY 3A-like
Gene Group 6		Enrichment Score: 1.6514055610146874		Transfering Hexoyl group
LOCUS_TAG		Gene Name
100824556	BRADI_3G07750	UDP-glycosyltransferase 73C6-like
100838140	BRADI_5G21170	7-deoxyloganetin glucosyltransferase-like
100839745	BRADI_4G42997	cyanidin 3-O-rutinoside 5-O-glucosyltransferase-like
100830171	BRADI_1G45950	UDP-glycosyltransferase 91C1-like
106866541	BRADI_1G45090	UDP-glycosyltransferase 73C3-like
100832534	BRADI_5G11950	UDP-glycosyltransferase 73C5-like
Gene Group 7		Enrichment Score: 1.4036556688467998		Transcription factor
LOCUS_TAG		Gene Name
100839199	BRADI_2G19070	probable WRKY transcription factor 12
104583345	BRADI_2G42023	WRKY transcription factor SUSIBA2
100843345	BRADI_2G53510	probable WRKY transcription factor 75
100844257	BRADI_3G06070	probable WRKY transcription factor 75
100839062	BRADI_2G53520	probable WRKY transcription factor 70
100837676	BRADI_2G49020	probable WRKY transcription factor 70
100836462	BRADI_1G63220	probable WRKY transcription factor 40
100846086	BRADI_2G22440	probable WRKY transcription factor 33
Gene Group 8		Enrichment Score: 1.172882913083293		Oxidation-reduction
LOCUS_TAG		Gene Name		Sulphate assimilation
100825075	BRADI_3G57470	thioredoxin-like 1-1, chloroplastic
100844323	BRADI_1G63640	thioredoxin M-type, chloroplastic-like
100823775	BRADI_4G40800	thioredoxin-like 3-1, chloroplastic
100833847	BRADI_5G22770	thioredoxin-like protein CXXS1
100836377	BRADI_1G17430	thioredoxin-like 1-2, chloroplastic
Gene Group 9		Enrichment Score: 1.0858077373186226		Metal ion Binding
LOCUS_TAG		Gene Name
100831213	BRADI_1G14750	zinc finger protein 1
104582860	BRADI_2G49250	zinc finger protein ZAT6-like
100837436	BRADI_1G22940	zinc finger protein 1
100828501	BRADI_3G12490	zinc finger protein STAR3-like
100838335	BRADI_1G68730	zinc finger protein ZAT9
100827246	BRADI_2G23160	protein indeterminate-domain 16-like
100838387	BRADI_1G03790	zinc finger protein ZAT8
Gene Group 10		Enrichment Score: 0.9432264763855953
LOCUS_TAG		Gene Name
100838946	BRADI_4G38780	1-aminocyclopropane-1-carboxylate oxidase 1-like
100839084	BRADI_2G40530	1-aminocyclopropane-1-carboxylate oxidase 1-like
100823408	BRADI_2G41840	2'-deoxymugineic-acid 2'-dioxygenase-like
100833979	BRADI_3G04250	protein SRG1-like
100832339	BRADI_1G47820	protein SRG1-like
100828125	BRADI_4G43610	2'-deoxymugineic-acid 2'-dioxygenase
100842226	BRADI_4G31820	1-aminocyclopropane-1-carboxylate oxidase homolog 1-like
Gene Group 11		Enrichment Score: 0.8454381924927369		Transmembrane proteins
LOCUS_TAG		Gene Name		Integral component of membrane
100843132	BRADI_2G45350	protein NRT1/ PTR FAMILY 8.3-like
100842363	BRADI_3G56217	protein NRT1/ PTR FAMILY 6.4
100833935	BRADI_5G15020	ABC transporter G family member 25
100842361	BRADI_4G14937	4-coumarate--CoA ligase-like 3
106865419	BRADI_3G56330	UPF0481 protein At3g47200-like
100840056	BRADI_4G26366	protein ZINC INDUCED FACILITATOR-LIKE 1-like
100838903	BRADI_1G72030	protein NRT1/ PTR FAMILY 8.3-like
100830093	BRADI_1G43970	extensin-2-like
100826645	BRADI_1G72940	uncharacterized LOC100826645
100828173	BRADI_4G31970	tetraspanin-4-like
100836215	BRADI_5G11220	E3 ubiquitin-protein ligase Os03g0188200-like
100825872	BRADI_4G26380	cysteine-rich receptor-like protein kinase 10
100839277	BRADI_3G46062	uncharacterized LOC100839277
100829317	BRADI_3G57400	protein STRICTOSIDINE SYNTHASE-LIKE 6
100833145	BRADI_3G53380	protein NRT1/ PTR FAMILY 8.3-like
100824334	BRADI_4G16060	RHOMBOID-like protein 2
100827397	BRADI_1G04900	solute carrier family 35 member F1-like
100834671	BRADI_3G13140	E3 ubiquitin-protein ligase ATL23-like
100835810	BRADI_1G39010	protein LOW PSII ACCUMULATION 1, chloroplastic
100834277	BRADI_2G35610	uncharacterized LOC100834277
100842318	BRADI_2G38200	RING-H2 finger protein ATL3-like
100844995	BRADI_4G36360	reticulon-like protein B2
100842696	BRADI_4G33260	junctophilin-4-like
100826992	BRADI_2G31980	protein COFACTOR ASSEMBLY OF COMPLEX C SUBUNIT B CCB1, chloroplastic
100828906	BRADI_4G01480	uncharacterized LOC100828906
100835414	BRADI_2G30437	protein NRT1/ PTR FAMILY 7.3-like
100826219	BRADI_2G55990	putative serine/threonine-protein kinase-like protein CCR3
100843833	BRADI_1G15910	RING-H2 finger protein ATL13-like
100831954	BRADI_3G39440	transmembrane 9 superfamily member 11-like
100828889	BRADI_2G44290	uncharacterized LOC100828889
100826972	BRADI_1G25630	sodium-coupled neutral amino acid transporter 1-like
100846502	BRADI_3G18470	UDP-glucuronate:xylan alpha-glucuronosyltransferase 1-like
100842667	BRADI_1G48250	reactive oxygen species modulator 1-like
100838829	BRADI_1G15627	sulfate transporter 1.2-like
100828487	BRADI_1G69637	cytochrome P450 72A15-like
100838818	BRADI_1G40464	bidirectional sugar transporter SWEET14-like
100830004	BRADI_3G34531	protein NRT1/ PTR FAMILY 5.1
100829237	BRADI_5G02920	uncharacterized protein At4g15970
100844172	BRADI_5G09830	UPF0603 protein Os05g0401100, chloroplastic
100825400	BRADI_4G08130	RING-H2 finger protein ATL66-like
100841868	BRADI_5G24070	protein DETOXIFICATION 27-like
100822332	BRADI_4G24120	WAT1-related protein At5g64700-like
100828070	BRADI_3G13930	vacuolar protein sorting-associated protein 55 homolog
100832282	BRADI_2G30380	uncharacterized protein At4g15970-like
100826153	BRADI_3G52427	receptor homology region, transmembrane domain- and RING domain-containing protein 2-like
100834959	BRADI_1G51897	ABC transporter C family member 13
104582614	BRADI_2G51050	uncharacterized LOC104582614
100823848	BRADI_1G01760	vacuolar amino acid transporter 1-like
100840317	BRADI_3G03210	uncharacterized LOC100840317
100829973	BRADI_2G25910	protein trichome birefringence-like 11
100833037	BRADI_1G30740	RING-H2 finger protein ATL78-like
100826142	BRADI_1G24820	uncharacterized LOC100826142
100828057	BRADI_4G28000	vacuolar-sorting receptor 1-like
100840313	BRADI_1G43750	cytochrome P450 72A15-like
100833033	BRADI_3G16130	protein IRX15-LIKE-like
100826902	BRADI_1G78100	3-ketoacyl-CoA synthase 6-like
100836094	BRADI_3G36577	uncharacterized LOC100836094
100821921	BRADI_4G29790	protein NRT1/ PTR FAMILY 8.3-like
100839918	BRADI_4G33550	E3 ubiquitin-protein ligase At3g02290
100842979	BRADI_3G53480	WAT1-related protein At3g30340-like
100821147	BRADI_1G42467	sugar transport protein 14
100831104	BRADI_2G26380	uncharacterized LOC100831104
100831486	BRADI_5G15130	protein NUCLEAR FUSION DEFECTIVE 4-like
100839143	BRADI_3G16187	protein ZINC INDUCED FACILITATOR-LIKE 1-like
100829949	BRADI_2G43570	uncharacterized LOC100829949
100833778	BRADI_1G76460	ABC transporter G family member 6-like
106866793	BRADI_3G39800	uncharacterized LOC106866793
100836072	BRADI_2G50580	protein LURP-one-related 8-like
100841051	BRADI_5G10920	protein NRT1/ PTR FAMILY 6.3-like
100835305	BRADI_5G24040	3-ketoacyl-CoA synthase 6-like
100823814	BRADI_2G61690	3-ketoacyl-CoA synthase 19-like
100822663	BRADI_1G72910	ABC transporter G family member 11-like
100841043	BRADI_3G55780	uncharacterized LOC100841043
100832230	BRADI_5G19220	receptor-like protein 12
100834911	BRADI_2G03110	RHOMBOID-like protein 1
100838740	BRADI_2G06240	protein YLS9-like
100840272	BRADI_3G47027	sugar transport protein 5-like
100823792	BRADI_3G09850	WAT1-related protein At4g08290-like
100831452	BRADI_1G17670	uncharacterized LOC100831452
100842176	BRADI_3G36250	solute carrier family 25 member 44-like
100822642	BRADI_2G01130	WAT1-related protein At5g64700-like
100844850	BRADI_2G08110	RING-H2 finger protein ATL63-like
100827229	BRADI_1G24710	E3 ubiquitin-protein ligase EL5-like
100842547	BRADI_3G13940	arabinogalactan peptide 16-like
100823774	BRADI_4G39780	protein trichome birefringence-like 19
100826452	BRADI_1G04200	uncharacterized LOC100826452
100835261	BRADI_5G19490	3-oxo-5-alpha-steroid 4-dehydrogenase 1-like
100825299	BRADI_1G26810	vacuolar cation/proton exchanger 1a-like
100839085	BRADI_4G11523	RING-H2 finger protein ATL72-like
100841000	BRADI_2G40651	sugar transport protein 5-like
100825673	BRADI_2G01170	E3 ubiquitin-protein ligase ATL9-like
100839078	BRADI_5G18830	probable receptor-like protein kinase At1g67000
100844051	BRADI_2G54300	ABC transporter G family member 4-like
100824133	BRADI_3G41560	protein NRT1/ PTR FAMILY 4.4-like
104582114	BRADI_1G32790	uncharacterized LOC104582114
100826796	BRADI_2G02030	uncharacterized LOC100826796
100840959	BRADI_3G32350	RING-H2 finger protein ATL39-like
104581337	BRADI_2G04847	putative receptor-like protein kinase At4g00960
100830615	BRADI_5G15097	Bowman-Birk type wound-induced proteinase inhibitor WIP1-like
104584014	BRADI_2G40632	UPF0481 protein At3g47200-like
100846316	BRADI_1G64200	uncharacterized LOC100846316
100837887	BRADI_5G12060	purine permease 3-like
100837879	BRADI_2G19740	transmembrane protein 56-like
100842474	BRADI_4G21220	sugar transport protein 13-like
100837877	BRADI_5G12030	ABC transporter G family member 31
100822173	BRADI_2G03920	tonoplast dicarboxylate transporter-like
100844386	BRADI_3G38450	uncharacterized membrane protein At1g16860-like
100844385	BRADI_2G25460	sialyltransferase-like protein 4
100844765	BRADI_2G41087	ABC transporter G family member 10
100841315	BRADI_4G18350	beta-glucuronosyltransferase GlcAT14B-like
100827526	BRADI_4G36420	RING-H2 finger protein ATL79-like
100822929	BRADI_4G17260	protein NRT1/ PTR FAMILY 4.5-like
100823306	BRADI_5G12020	purine permease 3-like
100846667	BRADI_1G46750	protein NRT1/ PTR FAMILY 4.3-like
100830581	BRADI_3G41730	sialyltransferase-like protein 3
100841303	BRADI_2G22650	sugar transport protein 5-like
100828274	BRADI_3G23066	uncharacterized LOC100828274
104581673	BRADI_5G14380	putative E3 ubiquitin-protein ligase RF4
100839378	BRADI_1G52730	3-ketoacyl-CoA synthase 6-like
100826355	BRADI_2G24737	WPP domain-interacting protein 1
100829414	BRADI_2G33480	ABC transporter G family member 14
100825967	BRADI_1G75590	squalene synthase-like
100839749	BRADI_1G46992	CASP-like protein 1U2
100834002	BRADI_3G21077	protein CHUP1, chloroplastic-like
100831696	BRADI_1G48982	protein DETOXIFICATION 49-like
100843185	BRADI_1G71500	tonoplast dicarboxylate transporter-like
100846632	BRADI_2G11770	protein AUXIN-REGULATED GENE INVOLVED IN ORGAN SIZE-like
100829775	BRADI_2G44160	sugar carrier protein C-like
100825178	BRADI_2G01480	uncharacterized LOC100825178
100829389	BRADI_4G41990	cytochrome P450 72A15-like
100842028	BRADI_3G44150	protein NRT1/ PTR FAMILY 3.1-like
100827086	BRADI_2G08870	uncharacterized protein ycf37
100824402	BRADI_3G28190	protein NRT1/ PTR FAMILY 6.3-like
100833976	BRADI_2G44300	protein DETOXIFICATION 19-like
100842401	BRADI_1G21010	RING-H2 finger protein ATL46-like
100840868	BRADI_1G51910	uncharacterized LOC100840868
100822482	BRADI_1G77680	protein WALLS ARE THIN 1
100822098	BRADI_4G31060	RING-H2 finger protein ATL44
100840481	BRADI_1G77450	protein NRT1/ PTR FAMILY 3.1
100827068	BRADI_3G33030	protein NRT1/ PTR FAMILY 1.2-like
100845832	BRADI_4G44200	probable inactive receptor kinase RLK902
100830510	BRADI_3G54220	E3 ubiquitin-protein ligase Os06g0535400-like
100835102	BRADI_3G13494	protein trichome birefringence-like 19
100840463	BRADI_1G44020	uncharacterized LOC100840463
100828586	BRADI_3G01700	translocator protein homolog
100837778	BRADI_3G33040	probable receptor-like protein kinase At5g39020
100837009	BRADI_3G47010	putative transporter arsB
100829729	BRADI_1G56930	11-beta-hydroxysteroid dehydrogenase 1B-like
Gene Group 12		Enrichment Score: 0.7966676831075584
LOCUS_TAG		Gene Name		Interacellular transferase activity
100834854	BRADI_1G45090	UDP-glycosyltransferase 74F2-like
100846612	BRADI_1G45567	7-deoxyloganetin glucosyltransferase-like
100839809	BRADI_3G58700	UDP-glycosyltransferase 88A1-like
106865838	BRADI_2G49067	UDP-glycosyltransferase 83A1-like
100832534	BRADI_1G08145	UDP-glycosyltransferase 73C5-like
100843314	BRADI_4G35350	7-deoxyloganetin glucosyltransferase-like
Gene Group 13		Enrichment Score: 0.7783030098872621
LOCUS_TAG		Gene Name
100844054	BRADI_2G60700	U-box domain-containing protein 16-like
100837860	BRADI_1G77390	U-box domain-containing protein 4
100835758	BRADI_4G29360	U-box domain-containing protein 19
100825814	BRADI_2G61220	uncharacterized LOC100825814
100846680	BRADI_2G01100	uncharacterized LOC100846680
100830917	BRADI_2G53650	U-box domain-containing protein 43-like
Gene Group 14		Enrichment Score: 0.6300846888043053		Transition metal ion homeostasis
LOCUS_TAG		Gene Name
100837109	BRADI_5G12920	neurogenic protein mastermind-like
100833771	BRADI_1G21880	translation initiation factor IF-2
106866434	BRADI_4G26615	RNA polymerase II degradation factor 1-like
100842919	BRADI_5G16787	uncharacterized LOC100842919
100830180	BRADI_3G55480	uncharacterized LOC100830180
Gene Group 15		Enrichment Score: 0.3431014883077818
LOCUS_TAG		Gene Name		Transcription regulation
100836994	BRADI_3G16515	WUSCHEL-related homeobox 6-like
100838310	BRADI_2G55797	protein CCA1
100839861	BRADI_3G03538	floral homeotic protein APETALA 2-like
100829284	BRADI_3G49810	WUSCHEL-related homeobox 9-like
100827069	BRADI_1G54400	ethylene-responsive transcription factor ERF054
100833834	BRADI_3G04410	transcription factor JUNGBRUNNEN 1-like
100830728	BRADI_1G03880	ethylene-responsive transcription factor 8-like
100835709	BRADI_1G63680	transcription factor DIVARICATA-like
100838809	BRADI_2G21060	ethylene-responsive transcription factor 9-like
100844682	BRADI_2G53260	protein PHR1-LIKE 1-like
100837203	BRADI_1G14467	repressor of RNA polymerase III transcription MAF1 homolog
100835793	BRADI_1G53770	uncharacterized LOC100835793
100826107	BRADI_2G55270	protein CUP-SHAPED COTYLEDON 1-like
100837711	BRADI_1G22907	ethylene-responsive transcription factor 3
100828968	BRADI_1G06970	scarecrow-like protein 32
100824217	BRADI_3G18070	NAC domain-containing protein 67-like
100834178	BRADI_1G37898	NAC domain-containing protein 68-like
100825153	BRADI_1G17420	WUSCHEL-related homeobox 11-like
Gene Group 16		Enrichment Score: 0.1367239668624521
LOCUS_TAG		Gene Name		implicated in a variety of functions ranging from signal transduction and transcription regulation to cell cycle control and apoptosis
100844520	BRADI_2G51580	WD repeat-containing protein 44-like		WD40 repeat proteins
100841429	BRADI_5G13610	WD repeat-containing protein 13
100826226	BRADI_3G39450	WD repeat and HMG-box DNA-binding protein 1
100835750	BRADI_4G02925	uncharacterized WD repeat-containing protein C2A9.03
100845914	BRADI_2G18270	WD repeat-containing protein 44-like
100821669	BRADI_5G09737	uncharacterized WD repeat-containing protein alr2800-like
100840268	BRADI_3G45240	vegetative incompatibility protein HET-E-1
Gene Group 17		Enrichment Score: 0.10348344404156258
LOCUS_TAG		Gene Name		Protein phosphorylation
100846485	BRADI_2G38200	PTI1-like tyrosine-protein kinase At3g15890
100826414	BRADI_1G25630	wall-associated receptor kinase 3-like
100833040	BRADI_4G29790	putative receptor-like protein kinase At3g47110
104581337	BRADI_1G42467	putative receptor-like protein kinase At4g00960
100842296	BRADI_2G01130	G-type lectin S-receptor-like serine/threonine-protein kinase At1g11330
100826219	BRADI_2G01170	putative serine/threonine-protein kinase-like protein CCR3
100838062	BRADI_1G67887	serine/threonine-protein kinase CDL1-like
100837778	BRADI_4G29930	probable receptor-like protein kinase At5g39020
100836178	BRADI_4G31430	cysteine-rich receptor-like protein kinase 19
100842143	BRADI_4G38700	U-box domain-containing protein 34-like
100826586	BRADI_4G38711	U-box domain-containing protein 33-like
100831286	BRADI_2G05530	cysteine-rich receptor-like protein kinase 10
104582774	BRADI_4G22180	protein kinase APK1B, chloroplastic-like
100834241	BRADI_1G16480	serine/threonine-protein kinase WAG1-like
100844250	BRADI_4G10550	serine/threonine-protein kinase 38-like
100835884	BRADI_4G02130	uncharacterized aarF domain-containing protein kinase At4g31390, chloroplastic
100825872	BRADI_5G14170	cysteine-rich receptor-like protein kinase 10
100833438	BRADI_3G08150	serine/threonine-protein kinase At5g01020-like
100839078	BRADI_3G01850	probable receptor-like protein kinase At1g67000
100835596	BRADI_5G03632	PTI1-like tyrosine-protein kinase 3
100826900	BRADI_5G22930	U-box domain-containing protein 33-like
100825345	BRADI_2G38970	serine/threonine-protein kinase tricorner-like
100830559	BRADI_1G31290	serine/threonine-protein kinase Nek2
100826564	BRADI_5G15027	probable serine/threonine-protein kinase DDB_G0267686
100842449	BRADI_1G46170	serine/threonine-protein kinase STY46-like
100829759	BRADI_4G02440	wall-associated receptor kinase 2-like
100845832	BRADI_3G45660	probable inactive receptor kinase RLK902

## Sheet: Major clustering
	LOCUS_TAG	GENE ID	Gene Name
1	Transcription factor, Transcription Regulation
	100830728	BRADI_1G03880	ethylene-responsive transcription factor 8-like
	100828968	BRADI_1G06970	scarecrow-like protein 32
	100823145	BRADI_1G07936	transcription factor bHLH113-like
	100835709	BRADI_1G10470	transcription factor DIVARICATA-like
	100837203	BRADI_1G14467	repressor of RNA polymerase III transcription MAF1 homolog
	100841947	BRADI_1G14600	transcription factor bHLH84-like
	100825153	BRADI_1G17420	WUSCHEL-related homeobox 11-like
	100837711	BRADI_1G22907	ethylene-responsive transcription factor 3
	100838310	BRADI_1G24887	protein CCA1
	100834178	BRADI_1G37898	NAC domain-containing protein 68-like
	100833996	BRADI_1G43900	transcription factor HBP-1b(c38)-like
	100830305	BRADI_1G45510	myb-related protein Myb4-like
	100828549	BRADI_1G51747	transcription factor MYB44-like
	100835793	BRADI_1G53770	uncharacterized LOC100835793
	100827069	BRADI_1G54400	ethylene-responsive transcription factor ERF054
	100836462	BRADI_1G63220	probable WRKY transcription factor 40
	100835709	BRADI_1G63680	transcription factor DIVARICATA-like
	100826845	BRADI_2G00210	transcription factor TGA2-like
	104584433	BRADI_2G10340	transcription factor MYB108
	104582007	BRADI_2G11707	uncharacterized LOC100833996
	100821427	BRADI_2G16790	uncharacterized LOC104582592
	100839199	BRADI_2G19070	probable WRKY transcription factor 12
	100838809	BRADI_2G21060	ethylene-responsive transcription factor 9-like
	100846086	BRADI_2G22440	probable WRKY transcription factor 33
	100822645	BRADI_2G28910	transcription factor MYB39-like
	100838650	BRADI_2G38230	trihelix transcription factor GT-3b-like
	104583345	BRADI_2G42023	WRKY transcription factor SUSIBA2
	100837676	BRADI_2G49020	probable WRKY transcription factor 70
	100844682	BRADI_2G53260	protein PHR1-LIKE 1-like
	100843345	BRADI_2G53510	probable WRKY transcription factor 75
	100839062	BRADI_2G53520	probable WRKY transcription factor 70
	100826107	BRADI_2G55270	protein CUP-SHAPED COTYLEDON 1-like
	100827497	BRADI_2G55797	transcription factor RAX3
	100838310	BRADI_2G55797	protein CCA1
	100830017	BRADI_3G03538	transcription factor LAF1
	100839861	BRADI_3G03538	floral homeotic protein APETALA 2-like
	100833834	BRADI_3G04410	transcription factor JUNGBRUNNEN 1-like
	100844257	BRADI_3G06070	probable WRKY transcription factor 75
	100842162	BRADI_3G16515	protein ODORANT1-like
	100836994	BRADI_3G16515	WUSCHEL-related homeobox 6-like
	100824217	BRADI_3G18070	NAC domain-containing protein 67-like
	100839418	BRADI_3G18977	myb-related protein Zm38
	100833140	BRADI_3G36370	WAG22 antigen
	100841283	BRADI_3G37047	transcription factor MYB24
	100838968	BRADI_3G38807	trihelix transcription factor GTL1-like
	100844682	BRADI_3G42430	protein PHR1-LIKE 1-like
	100843551	BRADI_3G48886	transcription factor MYB44-like
	100829284	BRADI_3G49810	WUSCHEL-related homeobox 9-like
	100835565	BRADI_3G49970	transcription factor MYB44
	100836788	BRADI_3G58770	transcription factor MYB30-like
	104582592	BRADI_3G59750	pyruvate dehydrogenase E1 component subunit alpha-1, mitochondrial
	100825980	BRADI_4G04627	transcription factor MYB108-like
	100838948	BRADI_4G06567	transcription factor bHLH84
	100830949	BRADI_4G09900	protein ODORANT1
	100842092	BRADI_4G22730	myb-related protein Hv1-like
	100843675	BRADI_5G17150	transcription factor MYB39-like
2	Response to stress, Hormone signalling, Response to wounding
	100823926	BRADI_1G08517	universal stress protein YxiE
	100842833	BRADI_1G14730	serpin-ZX-like
	100823482	BRADI_1G14740	serpin-ZX-like
	100829422	BRADI_1G18080	uncharacterized LOC100829422
	100835871	BRADI_1G34087	subtilisin-like protease SBT2.5
	100831945	BRADI_1G64610	universal stress protein A-like protein
	100835609	BRADI_2G11610	universal stress protein YxiE-like
	100823760	BRADI_2G23560	universal stress protein A-like protein
	100840775	BRADI_3G10058	subtilisin-like protease SBT3.5
	100830902	BRADI_3G31690	subtilisin-like protease SBT1.2
	100836684	BRADI_4G05210	universal stress protein A-like protein
	100827895	BRADI_4G14070	serpin-Z2A-like
	100840672	BRADI_1G13060	alpha-amylase/trypsin inhibitor-like
	100835911	BRADI_1G33540	pathogenesis-related protein 5-like
	100833507	BRADI_1G69277	alpha-amylase/trypsin inhibitor-like
	100821948	BRADI_1G72610	protein TIFY 6B-like
	100821983	BRADI_3G23180	protein TIFY 9
	106865416	BRADI_3G23190	protein TIFY 3A-like
	100834743	BRADI_3G36380	uncharacterized LOC100834743
	100845641	BRADI_4G03280	thaumatin-like pathogenesis-related protein 4
	100831786	BRADI_4G05440	thaumatin-like protein 1
	100830907	BRADI_4G36400	thaumatin-like protein
	100825629	BRADI_5G08650	protein TIFY 3A-like
3	Cell wall organisation, Acetyl Transferase activity, Oxidation-reduction, Metal ion Binding, ion homeostasis, Sugar metabolism
	100836452	BRADI_1G65530	cellulose synthase-like 6
	100829973	BRADI_2G28100	chalcone-flavanone isomerase family expressed
	100834496	BRADI_2G32220	chalcone-flavanone isomerase
	100835102	BRADI_2G45320	chch domain containing protein
	100823774	BRADI_2G45350	cellulose synthase a catalytic subunit 4
	100843459	BRADI_3G56217	cationic peroxidase spc4-like
	100830147	BRADI_5G15020	cationic peroxidase 1-like
	100838387	BRADI_1G03790	zinc finger protein ZAT8
	100845312	BRADI_1G09910	prostamide/prostaglandin F synthase
	100831213	BRADI_1G14750	zinc finger protein 1
	100836377	BRADI_1G17430	thioredoxin-like 1-2, chloroplastic
	100830479	BRADI_1G17850	peroxidase-like
	100833771	BRADI_1G21880	translation initiation factor IF-2
	100837436	BRADI_1G22940	zinc finger protein 1
	100832339	BRADI_1G47820	protein SRG1-like
	100844323	BRADI_1G63640	thioredoxin M-type, chloroplastic-like
	100838335	BRADI_1G68730	zinc finger protein ZAT9
	100839356	BRADI_2G07290	V-type proton ATPase subunit E
	100827246	BRADI_2G23160	protein indeterminate-domain 16-like
	100841736	BRADI_2G25887	uncharacterized LOC100841736
	100839084	BRADI_2G40530	1-aminocyclopropane-1-carboxylate oxidase 1-like
	100823408	BRADI_2G41840	2'-deoxymugineic-acid 2'-dioxygenase-like
	104582860	BRADI_2G49250	zinc finger protein ZAT6-like
	100833979	BRADI_3G04250	protein SRG1-like
	100834256	BRADI_3G05590	V-type proton ATPase catalytic subunit A
	100828501	BRADI_3G12490	zinc finger protein STAR3-like
	100834093	BRADI_3G22870	V-type proton ATPase subunit a3-like
	100826055	BRADI_3G45250	U-box domain-containing protein 27
	100830180	BRADI_3G55480	uncharacterized LOC100830180
	100825075	BRADI_3G57470	thioredoxin-like 1-1, chloroplastic
	106866434	BRADI_4G26615	RNA polymerase II degradation factor 1-like
	100842226	BRADI_4G31820	1-aminocyclopropane-1-carboxylate oxidase homolog 1-like
	100838946	BRADI_4G38780	1-aminocyclopropane-1-carboxylate oxidase 1-like
	100823775	BRADI_4G40800	thioredoxin-like 3-1, chloroplastic
	100828125	BRADI_4G43610	2'-deoxymugineic-acid 2'-dioxygenase
	100837180	BRADI_5G00980	tyrosine N-monooxygenase-like
	100837109	BRADI_5G12920	neurogenic protein mastermind-like
	100842919	BRADI_5G16787	uncharacterized LOC100842919
	100833847	BRADI_5G22770	thioredoxin-like protein CXXS1
	100834972	BRADI_5G27540	putative 1-phosphatidylinositol-3-phosphate 5-kinase FAB1D
	100832140	BRADI_1G20890	sucrose synthase 2
	100839938	BRADI_1G30520	probable sucrose-phosphate synthase 3
	100836929	BRADI_1G44460	pyrophosphate--fructose 6-phosphate 1-phosphotransferase subunit beta 1
	106866541	BRADI_1G45090	UDP-glycosyltransferase 73C3-like
	100830171	BRADI_1G45950	UDP-glycosyltransferase 91C1-like
	100828068	BRADI_1G46670	sucrose synthase 1
	100840503	BRADI_1G60320	sucrose synthase 1
	100844561	BRADI_2G02800	sulfoquinovosyl transferase SQD2-like
	100833293	BRADI_2G05720	ATP-dependent 6-phosphofructokinase 6
	100841916	BRADI_2G33290	ATP-dependent 6-phosphofructokinase 6
	100824556	BRADI_3G07750	UDP-glycosyltransferase 73C6-like
	100846583	BRADI_3G22340	pyrophosphate--fructose 6-phosphate 1-phosphotransferase subunit alpha-like
	100839745	BRADI_4G42997	cyanidin 3-O-rutinoside 5-O-glucosyltransferase-like
	100832534	BRADI_5G11950	UDP-glycosyltransferase 73C5-like
	100831622	BRADI_5G18670	3-hexulose-6-phosphate isomerase
	100838140	BRADI_5G21170	7-deoxyloganetin glucosyltransferase-like
4	Transmembrane proteins/membrane proteins
	100823848	BRADI_1G01760	vacuolar amino acid transporter 1-like
	100826452	BRADI_1G04200	uncharacterized LOC100826452
	100843628	BRADI_1G04310	triacylglycerol lipase SDP1-like
	100827397	BRADI_1G04900	solute carrier family 35 member F1-like
	100823860	BRADI_1G08430	protein TORNADO 1
	100838829	BRADI_1G15627	sulfate transporter 1.2-like
	100843833	BRADI_1G15910	RING-H2 finger protein ATL13-like
	100831452	BRADI_1G17670	uncharacterized LOC100831452
	100842401	BRADI_1G21010	RING-H2 finger protein ATL46-like
	100846548	BRADI_1G21580	protein STRICTOSIDINE SYNTHASE-LIKE 4-like
	100827229	BRADI_1G24710	E3 ubiquitin-protein ligase EL5-like
	100826142	BRADI_1G24820	uncharacterized LOC100826142
	100826972	BRADI_1G25630	sodium-coupled neutral amino acid transporter 1-like
	100825299	BRADI_1G26810	vacuolar cation/proton exchanger 1a-like
	100833037	BRADI_1G30740	RING-H2 finger protein ATL78-like
	104582114	BRADI_1G32790	uncharacterized LOC104582114
	100835810	BRADI_1G39010	protein LOW PSII ACCUMULATION 1, chloroplastic
	100838818	BRADI_1G40464	bidirectional sugar transporter SWEET14-like
	100821147	BRADI_1G42467	sugar transport protein 14
	100840313	BRADI_1G43750	cytochrome P450 72A15-like
	100830093	BRADI_1G43970	extensin-2-like
	100840463	BRADI_1G44020	uncharacterized LOC100840463
	100846667	BRADI_1G46750	protein NRT1/ PTR FAMILY 4.3-like
	100839749	BRADI_1G46992	CASP-like protein 1U2
	100842667	BRADI_1G48250	reactive oxygen species modulator 1-like
	100831696	BRADI_1G48982	protein DETOXIFICATION 49-like
	100834959	BRADI_1G51897	ABC transporter C family member 13
	100840868	BRADI_1G51910	uncharacterized LOC100840868
	100839378	BRADI_1G52730	3-ketoacyl-CoA synthase 6-like
	100829729	BRADI_1G56930	11-beta-hydroxysteroid dehydrogenase 1B-like
	100846316	BRADI_1G64200	uncharacterized LOC100846316
	100828487	BRADI_1G69637	cytochrome P450 72A15-like
	100843185	BRADI_1G71500	tonoplast dicarboxylate transporter-like
	100844024	BRADI_1G71840	uncharacterized LOC100843628
	100838903	BRADI_1G72030	protein NRT1/ PTR FAMILY 8.3-like
	100822663	BRADI_1G72910	ABC transporter G family member 11-like
	100826645	BRADI_1G72940	uncharacterized LOC100826645
	100825967	BRADI_1G75590	squalene synthase-like
	100833778	BRADI_1G76460	ABC transporter G family member 6-like
	100840481	BRADI_1G77450	protein NRT1/ PTR FAMILY 3.1
	100822482	BRADI_1G77680	protein WALLS ARE THIN 1
	100826902	BRADI_1G78100	3-ketoacyl-CoA synthase 6-like
	100822642	BRADI_2G01130	WAT1-related protein At5g64700-like
	100825673	BRADI_2G01170	E3 ubiquitin-protein ligase ATL9-like
	100825178	BRADI_2G01480	uncharacterized LOC100825178
	100826796	BRADI_2G02030	uncharacterized LOC100826796
	100834911	BRADI_2G03110	RHOMBOID-like protein 1
	100822173	BRADI_2G03920	tonoplast dicarboxylate transporter-like
	104581337	BRADI_2G04847	putative receptor-like protein kinase At4g00960
	100829619	BRADI_2G05790	1-aminocyclopropane-1-carboxylate synthase 7
	100838740	BRADI_2G06240	protein YLS9-like
	100844850	BRADI_2G08110	RING-H2 finger protein ATL63-like
	100827086	BRADI_2G08870	uncharacterized protein ycf37
	100846632	BRADI_2G11770	protein AUXIN-REGULATED GENE INVOLVED IN ORGAN SIZE-like
	100837879	BRADI_2G19740	transmembrane protein 56-like
	100841303	BRADI_2G22650	sugar transport protein 5-like
	100826355	BRADI_2G24737	WPP domain-interacting protein 1
	100844385	BRADI_2G25460	sialyltransferase-like protein 4
	100829973	BRADI_2G25910	protein trichome birefringence-like 11
	100831104	BRADI_2G26380	uncharacterized LOC100831104
	100832282	BRADI_2G30380	uncharacterized protein At4g15970-like
	100835414	BRADI_2G30437	protein NRT1/ PTR FAMILY 7.3-like
	100826992	BRADI_2G31980	protein COFACTOR ASSEMBLY OF COMPLEX C SUBUNIT B CCB1, chloroplastic
	100829414	BRADI_2G33480	ABC transporter G family member 14
	100834277	BRADI_2G35610	uncharacterized LOC100834277
	100842318	BRADI_2G38200	RING-H2 finger protein ATL3-like
	104584014	BRADI_2G40632	UPF0481 protein At3g47200-like
	100841000	BRADI_2G40651	sugar transport protein 5-like
	100844765	BRADI_2G41087	ABC transporter G family member 10
	100829949	BRADI_2G43570	uncharacterized LOC100829949
	100829775	BRADI_2G44160	sugar carrier protein C-like
	100828889	BRADI_2G44290	uncharacterized LOC100828889
	100833976	BRADI_2G44300	protein DETOXIFICATION 19-like
	100843132	BRADI_2G45350	protein NRT1/ PTR FAMILY 8.3-like
	100836072	BRADI_2G50580	protein LURP-one-related 8-like
	104582614	BRADI_2G51050	uncharacterized LOC104582614
	100844051	BRADI_2G54300	ABC transporter G family member 4-like
	100826219	BRADI_2G55990	putative serine/threonine-protein kinase-like protein CCR3
	100823814	BRADI_2G61690	3-ketoacyl-CoA synthase 19-like
	100828586	BRADI_3G01700	translocator protein homolog
	100840317	BRADI_3G03210	uncharacterized LOC100840317
	100823792	BRADI_3G09850	WAT1-related protein At4g08290-like
	100834671	BRADI_3G13140	E3 ubiquitin-protein ligase ATL23-like
	100835102	BRADI_3G13494	protein trichome birefringence-like 19
	100828070	BRADI_3G13930	vacuolar protein sorting-associated protein 55 homolog
	100842547	BRADI_3G13940	arabinogalactan peptide 16-like
	100825185	BRADI_3G13980	succinate dehydrogenase [ubiquinone] iron-sulfur subunit 1, mitochondrial
	100833033	BRADI_3G16130	protein IRX15-LIKE-like
	100839143	BRADI_3G16187	protein ZINC INDUCED FACILITATOR-LIKE 1-like
	100846502	BRADI_3G18470	UDP-glucuronate:xylan alpha-glucuronosyltransferase 1-like
	100834002	BRADI_3G21077	protein CHUP1, chloroplastic-like
	100828274	BRADI_3G23066	uncharacterized LOC100828274
	100824402	BRADI_3G28190	protein NRT1/ PTR FAMILY 6.3-like
	100840959	BRADI_3G32350	RING-H2 finger protein ATL39-like
	100841750	BRADI_3G32353	protein STRICTOSIDINE SYNTHASE-LIKE 5-like
	100827068	BRADI_3G33030	protein NRT1/ PTR FAMILY 1.2-like
	100837778	BRADI_3G33040	probable receptor-like protein kinase At5g39020
	100830004	BRADI_3G34531	protein NRT1/ PTR FAMILY 5.1
	100842176	BRADI_3G36250	solute carrier family 25 member 44-like
	100836094	BRADI_3G36577	uncharacterized LOC100836094
	100844386	BRADI_3G38450	uncharacterized membrane protein At1g16860-like
	100831954	BRADI_3G39440	transmembrane 9 superfamily member 11-like
	106866793	BRADI_3G39800	uncharacterized LOC106866793
	100824133	BRADI_3G41560	protein NRT1/ PTR FAMILY 4.4-like
	100830581	BRADI_3G41730	sialyltransferase-like protein 3
	100842028	BRADI_3G44150	protein NRT1/ PTR FAMILY 3.1-like
	100839277	BRADI_3G46062	uncharacterized LOC100839277
	100837009	BRADI_3G47010	putative transporter arsB
	100840272	BRADI_3G47027	sugar transport protein 5-like
	100826153	BRADI_3G52427	receptor homology region, transmembrane domain- and RING domain-containing protein 2-like
	100832066	BRADI_3G52505	ubiquinol oxidase 2, mitochondrial-like
	100833145	BRADI_3G53380	protein NRT1/ PTR FAMILY 8.3-like
	100842979	BRADI_3G53480	WAT1-related protein At3g30340-like
	100830510	BRADI_3G54220	E3 ubiquitin-protein ligase Os06g0535400-like
	100841043	BRADI_3G55780	uncharacterized LOC100841043
	100842363	BRADI_3G56217	protein NRT1/ PTR FAMILY 6.4
	106865419	BRADI_3G56330	UPF0481 protein At3g47200-like
	100829317	BRADI_3G57400	protein STRICTOSIDINE SYNTHASE-LIKE 6
	100828906	BRADI_4G01480	uncharacterized LOC100828906
	100825400	BRADI_4G08130	RING-H2 finger protein ATL66-like
	100839085	BRADI_4G11523	RING-H2 finger protein ATL72-like
	100842361	BRADI_4G14937	4-coumarate--CoA ligase-like 3
	100841536	BRADI_4G15200	protein ROOT HAIR DEFECTIVE 3 homolog 2-like
	100824334	BRADI_4G16060	RHOMBOID-like protein 2
	100822929	BRADI_4G17260	protein NRT1/ PTR FAMILY 4.5-like
	100841315	BRADI_4G18350	beta-glucuronosyltransferase GlcAT14B-like
	100842474	BRADI_4G21220	sugar transport protein 13-like
	100822332	BRADI_4G24120	WAT1-related protein At5g64700-like
	100840056	BRADI_4G26366	protein ZINC INDUCED FACILITATOR-LIKE 1-like
	100825872	BRADI_4G26380	cysteine-rich receptor-like protein kinase 10
	100828057	BRADI_4G28000	vacuolar-sorting receptor 1-like
	100821921	BRADI_4G29790	protein NRT1/ PTR FAMILY 8.3-like
	100822098	BRADI_4G31060	RING-H2 finger protein ATL44
	100828173	BRADI_4G31970	tetraspanin-4-like
	100842696	BRADI_4G33260	junctophilin-4-like
	100839918	BRADI_4G33550	E3 ubiquitin-protein ligase At3g02290
	100844995	BRADI_4G36360	reticulon-like protein B2
	100827526	BRADI_4G36420	RING-H2 finger protein ATL79-like
	100823774	BRADI_4G39780	protein trichome birefringence-like 19
	100829389	BRADI_4G41990	cytochrome P450 72A15-like
	100845832	BRADI_4G44200	probable inactive receptor kinase RLK902
	100829237	BRADI_5G02920	uncharacterized protein At4g15970
	100844172	BRADI_5G09830	UPF0603 protein Os05g0401100, chloroplastic
	100841051	BRADI_5G10920	protein NRT1/ PTR FAMILY 6.3-like
	100836215	BRADI_5G11220	E3 ubiquitin-protein ligase Os03g0188200-like
	100823306	BRADI_5G12020	purine permease 3-like
	100837877	BRADI_5G12030	ABC transporter G family member 31
	100837887	BRADI_5G12060	purine permease 3-like
	104581673	BRADI_5G14380	putative E3 ubiquitin-protein ligase RF4
	100833935	BRADI_5G15020	ABC transporter G family member 25
	100830615	BRADI_5G15097	Bowman-Birk type wound-induced proteinase inhibitor WIP1-like
	100831486	BRADI_5G15130	protein NUCLEAR FUSION DEFECTIVE 4-like
	100839078	BRADI_5G18830	probable receptor-like protein kinase At1g67000
	100832230	BRADI_5G19220	receptor-like protein 12
	100835261	BRADI_5G19490	3-oxo-5-alpha-steroid 4-dehydrogenase 1-like
	100835305	BRADI_5G24040	3-ketoacyl-CoA synthase 6-like
	100841868	BRADI_5G24070	protein DETOXIFICATION 27-like
5	Signalling related/ intracellular transfer
	100832534	BRADI_1G08145	UDP-glycosyltransferase 73C5-like
	100834241	BRADI_1G16480	serine/threonine-protein kinase WAG1-like
	100826414	BRADI_1G25630	wall-associated receptor kinase 3-like
	100830559	BRADI_1G31290	serine/threonine-protein kinase Nek2
	104581337	BRADI_1G42467	putative receptor-like protein kinase At4g00960
	100834854	BRADI_1G45090	UDP-glycosyltransferase 74F2-like
	100846612	BRADI_1G45567	7-deoxyloganetin glucosyltransferase-like
	100842449	BRADI_1G46170	serine/threonine-protein kinase STY46-like
	100838062	BRADI_1G67887	serine/threonine-protein kinase CDL1-like
	100837860	BRADI_1G77390	U-box domain-containing protein 4
	100846680	BRADI_2G01100	uncharacterized LOC100846680
	100842296	BRADI_2G01130	G-type lectin S-receptor-like serine/threonine-protein kinase At1g11330
	100826219	BRADI_2G01170	putative serine/threonine-protein kinase-like protein CCR3
	100831286	BRADI_2G05530	cysteine-rich receptor-like protein kinase 10
	100845914	BRADI_2G18270	WD repeat-containing protein 44-like
	100846485	BRADI_2G38200	PTI1-like tyrosine-protein kinase At3g15890
	100825345	BRADI_2G38970	serine/threonine-protein kinase tricorner-like
	106865838	BRADI_2G49067	UDP-glycosyltransferase 83A1-like
	100844520	BRADI_2G51580	WD repeat-containing protein 44-like
	100830917	BRADI_2G53650	U-box domain-containing protein 43-like
	100844054	BRADI_2G60700	U-box domain-containing protein 16-like
	100825814	BRADI_2G61220	uncharacterized LOC100825814
	100839078	BRADI_3G01850	probable receptor-like protein kinase At1g67000
	100833438	BRADI_3G08150	serine/threonine-protein kinase At5g01020-like
	100826226	BRADI_3G39450	WD repeat and HMG-box DNA-binding protein 1
	100840268	BRADI_3G45240	vegetative incompatibility protein HET-E-1
	100845832	BRADI_3G45660	probable inactive receptor kinase RLK902
	100839809	BRADI_3G58700	UDP-glycosyltransferase 88A1-like
	100835884	BRADI_4G02130	uncharacterized aarF domain-containing protein kinase At4g31390, chloroplastic
	100829759	BRADI_4G02440	wall-associated receptor kinase 2-like
	100835750	BRADI_4G02925	uncharacterized WD repeat-containing protein C2A9.03
	100844250	BRADI_4G10550	serine/threonine-protein kinase 38-like
	104582774	BRADI_4G22180	protein kinase APK1B, chloroplastic-like
	100835758	BRADI_4G29360	U-box domain-containing protein 19
	100833040	BRADI_4G29790	putative receptor-like protein kinase At3g47110
	100837778	BRADI_4G29930	probable receptor-like protein kinase At5g39020
	100836178	BRADI_4G31430	cysteine-rich receptor-like protein kinase 19
	100843314	BRADI_4G35350	7-deoxyloganetin glucosyltransferase-like
	100842143	BRADI_4G38700	U-box domain-containing protein 34-like
	100826586	BRADI_4G38711	U-box domain-containing protein 33-like
	100835596	BRADI_5G03632	PTI1-like tyrosine-protein kinase 3
	100821669	BRADI_5G09737	uncharacterized WD repeat-containing protein alr2800-like
	100841429	BRADI_5G13610	WD repeat-containing protein 13
	100825872	BRADI_5G14170	cysteine-rich receptor-like protein kinase 10
	100826564	BRADI_5G15027	probable serine/threonine-protein kinase DDB_G0267686
	100826900	BRADI_5G22930	U-box domain-containing protein 33-like

## Sheet: Fuctional grouping
genes	fold change	PValue	FDR	annotation
Pollen germination and tube growth
Bradi2g51170	0.3	3.34e-68	2.66e-66	2 -deoxymugineic-acid 2 -dioxygenase
Bradi2g55380	0.4	7.29e-121	1.24e-118	2 -deoxymugineic-acid 2 -dioxygenase-like
Bradi2g53520	0.2	4.47e-97	5.33e-95	2 -deoxymugineic-acid 2 -dioxygenase-like
Fatty Acid and lipid related
Bradi4g32759	2.2	2e-38	7.76e-37	3-ketoacyl- synthase 11-like
Bradi2g20127	2.2	2.78e-22	5.14e-21	3-ketoacyl- synthase 1-like
Bradi3g18570	2.2	5.71e-16	7.2e-15	3-ketoacyl- synthase 1-like
Bradi3g18070	2.2	6.22e-10	4.6e-09	3-ketoacyl- synthase 6
Bradi2g01104	2.6	1.4e-32	4.09e-31	3-ketoacyl- synthase 6-like
Bradi1g49180	2.4	3.5e-07	1.86e-06	3-ketoacyl- synthase 6-like
Bradi2g32220	0.5	3.57e-34	1.13e-32	chalcone-flavanone isomerase
Bradi2g28100	0.5	2.65e-24	5.44e-23	chalcone-flavanone isomerase family expressed
Bradi4g17331	2.7	3.18e-31	8.69e-30	non-specific lipid transfer protein gpi-anchored 2-like
Bradi1g77840	2.5	9.25e-61	6.34e-59	non-specific lipid transfer protein gpi-anchored 2-like
Bradi3g22023	2.4	9.47e-81	9.16e-79	non-specific lipid-transfer protein
Bradi3g36402	0.5	5.98e-70	4.89e-68	non-specific lipid-transfer protein 2-like
Bradi3g18470	0.3	8.2e-204	3.81e-201	non-specific lipid-transfer protein 2-like
Bradi1g62063	2.5	0.000414101	0.00130348	non-specific lipid-transfer protein 4-like
Bradi3g07252	12.1	7.22e-16	9.04e-15	phospholipase a1-ii 7-like
Bradi3g17750	3.7	1.36e-10	1.08e-09	phospholipase d delta-like
Bradi2g45080	3.3	3.58e-24	7.34e-23	probable phospholipase a2 homolog 2
Bradi4g24650	2	9.84e-22	1.77e-20	probable phospholipase a2 homolog 2
Acyl lipid metabolism
Bradi3g59900	2.4	2.45e-08	1.51e-07	abc transporter g family member 10
Bradi2g56850	0.4	1.19e-09	8.53e-09	abc transporter g family member 4-like
Bradi2g15290	2.3	1.79e-17	2.49e-16	abc transporter g family member 6-like
Bradi3g19940	2	2.47e-45	1.16e-43	abc transporter g family member 6-like
Bradi2g30485	2.4	1.06e-14	1.22e-13	acyl carrier protein chloroplastic-like
Bradi2g55673	3.7	1.73e-07	9.53e-07	acyl-protein thioesterase 1 homolog 1-like
Bradi2g19070	0.2	3.39e-11	2.86e-10	agmatine coumaroyltransferase
Bradi1g02450	0.4	1.83e-29	4.66e-28	agmatine coumaroyltransferase-2-like
Bradi2g21080	0.4	3.27e-37	1.21e-35	agmatine coumaroyltransferase-2-like
Bradi1g24170	2	2.26e-24	4.68e-23	patatin-like protein 1
Bradi4g11150	3.4	1.72e-48	8.94e-47	patatin-like protein 2
Bradi3g53780	3.3	1.87e-157	4.69e-155	patatin-like protein 2
Bradi1g74270	3.3	2.23e-56	1.36e-54	patatin-like protein 2
Bradi1g77450	0.5	4.44e-29	1.11e-27	patatin-like protein 3
Bradi1g06695	3.1	2.8e-138	5.82e-136	uncharacterized acetyltransferase at3g50280
Bradi2g27936	3	9.26e-31	2.49e-29	uncharacterized acetyltransferase at3g50280-like
Primary and secondary metabolism
Bradi1g29850	0.4	1.92e-117	3.07e-115	6-phosphofructokinase 2
Bradi5g00980	0.3	7.74e-138	1.59e-135	6-phosphofructokinase 2
Bradi3g04671	0.4	1.47e-06	7.13e-06	aldehyde dehydrogenase family 2 member c4
Bradi2g11130	2.2	1.06e-05	4.48e-05	aldehyde dehydrogenase family 3 member f1-like
Bradi3g58750	2.7	5.42e-97	6.41e-95	aldehyde oxidase-like protein isoform x1
Bradi2g60543	2.4	9.09e-79	8.62e-77	alpha-galactosidase
Bradi1g69277	4.9	5.21e-164	1.47e-161	alpha-galactosidase 1-like
Bradi1g38786	3.2	2.12e-19	3.32e-18	cytochrome p450 714b2 isoform x1
Bradi3g07933	2	3.35e-43	1.5e-41	cytochrome p450 71a1-like
Bradi3g23348	2	1.12e-06	5.51e-06	cytochrome p450 71a9
Bradi2g35610	14.3	3.28e-52	1.82e-50	cytochrome p450 71c4
Bradi1g07185	3.5	1.59e-160	4.27e-158	cytochrome p450 71c4
Bradi1g26840	3.1	8.47e-07	4.26e-06	cytochrome p450 71c4
Bradi3g42270	0.5	6.59e-26	1.47e-24	cytochrome p450 78a9-like
Bradi4g16060	0.4	5.2e-111	7.64e-109	cytochrome p450 87a3
Bradi4g28000	0.4	3.95e-29	9.94e-28	cytochrome p450 89a2-like
Bradi2g04006	2.5	4.39e-05	0.000168387	cytochrome p450 89a2-like
Bradi1g37830	2.3	1.16e-35	3.97e-34	cytochrome p450 94b3-like
Bradi5g26230	0.5	1.69e-77	1.55e-75	cytochrome p450 98a1
Bradi1g45530	2.4	0.000184307	0.000626804	cytochrome p450 99a2
Bradi1g17420	0.2	1.69e-269	1.65e-266	cytochrome p450 cyp73a100-like
Bradi1g46223	2.2	7.55e-37	2.75e-35	farnesyl pyrophosphate synthase
Bradi4g09850	2	3.51e-40	1.43e-38	farnesyl pyrophosphate synthase
Bradi4g01480	0.5	8.07e-19	1.22e-17	phosphatidylinositol 4-kinase gamma 5-like
Bradi3g59700	0.5	4.02e-74	3.51e-72	phosphatidylinositol phosphatidylcholine transfer protein sfh2-like
Bradi3g53290	0.5	1.47e-86	1.57e-84	phosphoenolpyruvate carboxylase
Bradi1g07400	2	0.000123452	0.000434596	probable beta- -galactosyltransferase 19
Bradi1g30740	2.1	1.64e-13	1.71e-12	probable beta- -galactosyltransferase 8 isoform x3
Bradi1g26480	2.7	1.95e-14	2.19e-13	probable carboxylesterase 12
Bradi2g59370	0.4	4.27e-10	3.22e-09	probable carboxylesterase 15
Bradi5g24825	2	5.55e-20	8.99e-19	probable carboxylesterase 15
Bradi1g54461	2.5	1.49e-26	3.39e-25	probable carboxylesterase 17
Bradi1g56746	2.4	4.25e-78	3.97e-76	protein strictosidine synthase-like 5-like
Bradi4g42060	2.3	3.9e-18	5.66e-17	protein strictosidine synthase-like 5-like
Catalyzes the reduction of acetaldehyde using NADH as reductant. Requires zinc for activity
Bradi3g52505	0.3	1.22e-159	3.14e-157	alcohol dehydrogenase 1
Bradi4g08979	0.3	9.18e-201	3.98e-198	alcohol dehydrogenase 3
Aluminium Tolerance
Bradi2g27410	0.5	5.49e-05	0.000206848	aluminum-activated malate transporter 10-like
Bradi2g53650	0.3	5.54e-59	3.62e-57	aluminum-activated malate transporter 10-like
Oxidative Stress tolerance and hormone regulated
Bradi3g36380	0.5	5.81e-78	5.41e-76	beta-expansin 1a expressed
Bradi2g61220	0.3	2.34e-135	4.61e-133	beta-expansin 1a expressed
Pathogen response and cell cycle
Bradi2g09145	2.4	2.19e-58	1.41e-56	beta-galactosidase 9
Bradi1g40464	2.1	4.06e-10	3.07e-09	beta-glucosidase 25 isoform x1
Bradi4g43827	2	2.08e-43	9.36e-42	beta-glucosidase 5
Bradi4g16460	2.6	5.23e-90	5.64e-88	beta-glucosidase isozyme 2 precursor
Bradi5g21180	0.3	1.02e-08	6.55e-08	fasciclin-like arabinogalactan protein 1
Bradi3g48590	0.4	9.83e-40	3.93e-38	fasciclin-like arabinogalactan protein 11
Bradi3g03210	0.4	5.7e-07	2.94e-06	fasciclin-like arabinogalactan protein 3
Bradi3g59750	0.5	7.85e-07	3.96e-06	fasciclin-like arabinogalactan protein 4
sucrose efflux transporter, modulate GA response
Bradi2g27403	8.1	0	0	bidirectional sugar transporter sweet13-like
Bradi5g10102	2	1.23e-58	7.99e-57	bidirectional sugar transporter sweet2a-like isoform x1
promotes lignin biosynthesis
Bradi2g37631	4.3	8.11e-32	2.27e-30	blue copper binding protein
Bradi2g10880	4.2	4.05e-130	7.68e-128	blue copper binding protein
Bradi3g54587	2.6	1.69e-34	5.45e-33	blue copper protein
recruits the lignin polymerization machinery
Bradi4g10121	2	1.14e-10	9.15e-10	casparian strip membrane protein 2
Bradi2g00600	2.6	1.35e-34	4.36e-33	casp-like protein 1b1
Bradi1g77435	2.3	2.06e-49	1.09e-47	casp-like protein 1c1
Bradi3g08883	2.5	4.29e-80	4.09e-78	casp-like protein 1d1
Bradi3g06175	2.4	4.49e-41	1.89e-39	casp-like protein 1e1
Bradi4g13320	3.7	1.92e-36	6.81e-35	casp-like protein 4b4
Bradi3g34320	2.2	5.4e-36	1.88e-34	casp-like protein 5c1
Bradi2g53340	0	0	0	cinnamoyl reductase
Bradi1g30520	0.4	2.54e-119	4.18e-117	cinnamoyl- reductase 1-like
calcium binding protein
Bradi2g59910	2	5.49e-18	7.86e-17	calcium binding protein
Bradi3g52358	3.1	2.86e-26	6.42e-25	calmodulin-binding receptor-like cytoplasmic kinase 2
Bradi2g53510	4.2	2.84e-35	9.49e-34	calmodulin-like protein 1
Bradi3g17715	3.3	1.71e-14	1.93e-13	probable calcium-binding protein cml22
Bradi2g54430	5.9	4e-93	4.41e-91	probable calcium-binding protein cml29
Bradi1g15627	0.5	1.79e-07	9.84e-07	probable calcium-binding protein cml45
Bradi3g57525	0.3	8.89e-14	9.44e-13	probable calcium-binding protein cml45
Stress response
Bradi1g63270	4.1	2.05e-199	8.52e-197	chitinase 8
Bradi1g00345	3	2.22e-11	1.91e-10	chitobiosyldiphosphodolichol beta-mannosyltransferase
Bradi1g14740	0.5	5.12e-46	2.48e-44	cysteine proteinase inhibitor
Bradi1g14730	0.5	1.11e-17	1.55e-16	cysteine proteinase inhibitor 8-like
Bradi2g61940	0.3	2.11e-19	3.3e-18	cysteine proteinase inhibitor 8-like
Bradi3g30320	2.8	1.18e-11	1.04e-10	disease resistance protein rga2-like
Bradi3g36550	4.2	6.44e-08	3.77e-07	disease resistance protein rpm1
Bradi1g07303	3.3	1.15e-21	2.07e-20	disease resistance protein rpm1
Bradi3g06670	2.3	1.04e-07	5.94e-07	disease resistance protein rpm1
Bradi4g24120	2.1	0.000315501	0.00101973	disease resistance protein rpm1
Bradi1g56063	2.6	3.06e-34	9.68e-33	disease resistance protein rps2
Bradi5g12020	0.4	1.48e-16	1.94e-15	disease resistance rpp13-like protein 1
Bradi2g39410	0.5	8.43e-05	0.000306536	disease resistance rpp13-like protein 2
Bradi2g39240	0.5	5.83e-12	5.31e-11	disease resistance rpp13-like protein 3
Bradi3g21461	2.7	2.49e-54	1.44e-52	fibronectin-binding protein a-like
Bradi2g34540	2.5	8.49e-58	5.32e-56	fibronectin-binding protein a-like
Bradi2g18990	2.3	1.73e-80	1.66e-78	fibronectin-binding protein a-like
Bradi1g34500	2.2	6.44e-32	1.81e-30	germin-like protein
Bradi2g56220	2	2.48e-53	1.4e-51	germin-like protein
Bradi1g74970	3.9	2.35e-138	4.94e-136	germin-like protein 8-4
Bradi2g38530	2.9	1.31e-07	7.39e-07	invertase inhibitor
Bradi2g36606	2.5	2.04e-35	6.88e-34	invertase inhibitor
Bradi2g16670	2.5	1.03e-24	2.16e-23	kda class i heat shock protein 1
Bradi5g13212	2	4.11e-10	3.11e-09	kda class iii heat shock protein
Bradi4g10550	0.5	1.1e-06	5.44e-06	kda proline-rich
Bradi2g36049	0.3	7.82e-53	4.38e-51	kda proline-rich
Bradi1g60800	0.4	1.91e-108	2.73e-106	plant cysteine oxidase 2-like
Bradi5g19230	0.2	3.26e-243	2.45e-240	plant cysteine oxidase 2-like
Bradi2g26383	0.5	1.17e-25	2.57e-24	premnaspirodiene oxygenase-like
Bradi1g29611	0.5	1.48e-22	2.77e-21	premnaspirodiene oxygenase-like
Bradi1g48250	0.5	1.04e-08	6.68e-08	premnaspirodiene oxygenase-like
Bradi3g02540	0.5	1.01e-36	3.66e-35	probable o-methyltransferase 2
Bradi1g36050	0.2	2.47e-35	8.27e-34	probable o-methyltransferase 2
Bradi5g06566	2	9.21e-34	2.84e-32	photosystem i subunit vii
Bradi4g24583	2.4	0.0232669	0.0473282	photosystem ii protein d1
Bradi1g72457	0.5	4e-70	3.29e-68	probable prolyl 4-hydroxylase 3
Bradi3g06940	0.2	1.06e-269	1.09e-266	probable prolyl 4-hydroxylase 6
Bradi1g14170	3.7	1.21e-22	2.28e-21	probable purine permease 11
Bradi5g10421	2.4	3.43e-09	2.32e-08	probable purine permease 11
Bradi2g59420	2.6	1.61e-29	4.11e-28	protein detoxification 19-like
Bradi4g06055	4	1.22e-78	1.15e-76	protein detoxification 49-like
Bradi2g41070	0.5	2.13e-10	1.66e-09	protein trichome birefringence-like 19
Bradi2g22660	0.3	2.21e-20	3.66e-19	protein trichome birefringence-like 38
Bradi2g31576	8.1	1.01e-53	5.77e-52	ribonuclease partial
Bradi3g27203	2.3	1.22e-21	2.18e-20	ribonuclease y-like
Bradi2g28910	0.4	4.47e-20	7.3e-19	universal stress protein a-like protein
Bradi1g32060	0.3	5.26e-150	1.22e-147	universal stress protein a-like protein
Bradi1g43990	0.2	0	0	universal stress protein a-like protein
Plasma membrane associated protein
Bradi1g63680	0.2	1.41e-252	1.2e-249	early nodulin
Bradi2g55270	0.2	5.42e-167	1.61e-164	early nodulin 93
Bradi1g69110	0.4	5.4e-17	7.27e-16	probable xyloglucan endotransglucosylase hydrolase
Bradi2g55680	0.5	1.39e-14	1.58e-13	probable xyloglucan endotransglucosylase hydrolase protein 25
Bradi4g30990	2.8	1.64e-48	8.53e-47	udp-glycosyltransferase 83a1-like
Bradi4g04987	2.1	0.000280943	0.000920985	udp-glycosyltransferase 90a1-like
Regulator of growth factor
Bradi4g00950	0.5	2.18e-06	1.02e-05	elongation factor 1-alpha
Bradi2g02800	0.4	5.57e-06	2.46e-05	elongation factor 1-alpha
Bradi1g45090	0.3	0.000387142	0.00122832	elongation factor 1-alpha
Hormonal regulation
Bradi3g45250	0.3	1.98e-118	3.2e-116	ap2 erebp transcription factor superfamily protein
Bradi1g34087	0.4	3.37e-129	6.33e-127	ap2 erf and b3 domain-containing protein os01g0141000-like
Bradi1g08145	0.3	7.21e-176	2.43e-173	ethylene insensitive 3-like 5 protein
Bradi5g26140	0.5	1.77e-41	7.53e-40	ethylene-responsive transcription factor erf014
Bradi4g35350	2.5	7.67e-08	4.44e-07	ethylene-responsive transcription factor erf020-like
Bradi2g23660	0.1	0	0	ethylene-responsive transcription factor erf071
Bradi2g21317	0.3	5.84e-182	2.11e-179	ethylene-responsive transcription factor erf071-like
Bradi2g49067	0.3	3.96e-201	1.8e-198	ethylene-responsive transcription factor erf071-like
Bradi2g61750	2.8	2.83e-37	1.05e-35	ethylene-responsive transcription factor erf109-like
Bradi4g23500	2.1	9.62e-07	4.78e-06	gibberellin 2-beta-dioxygenase
Bradi1g17640	3.3	4.94e-12	4.52e-11	gibberellin 2-beta-dioxygenase 8-like
Bradi3g34220	2	5.52e-07	2.85e-06	gibberellin 2-beta-dioxygenase-like
Bradi4g04000	2	1.46e-06	7.08e-06	gibberellin 2-oxidase
Bradi4g41070	2.1	2.87e-08	1.76e-07	gibberellin receptor gid1l2
Bradi1g07797	2.6	3.39e-11	2.85e-10	gibberellin-regulated protein 1 precursor
Bradi1g46510	2.4	1.21e-13	1.27e-12	gibberellin-regulated protein 2 precursor
Bradi5g22770	0.4	8.16e-16	1.02e-14	indole-3-acetate beta-glucosyltransferase
Bradi3g23040	0.3	6.2e-121	1.06e-118	indole-3-acetic acid-induced protein arg7-like
Bradi1g24930	0.3	4.37e-86	4.57e-84	indole-3-acetic acid-induced protein arg7-like
Bradi3g52680	0.2	3.31e-172	1.08e-169	nicotianamine aminotransferase
Bradi3g23190	0.2	7.01e-240	4.72e-237	nicotianamine synthase
Bradi3g23180	0.2	5.09e-251	4.14e-248	nicotianamine synthase
Bradi3g59050	0.1	3.99e-63	2.8e-61	nicotianamine synthase
Bradi1g72610	0.2	4.28e-46	2.08e-44	nicotianamine synthase 2
Signal transduction
Bradi2g53040	3.1	5.39e-20	8.75e-19	g-type lectin s-receptor-like serine threonine-protein kinase at1g34300
Bradi3g30721	2.8	3.76e-10	2.85e-09	g-type lectin s-receptor-like serine threonine-protein kinase at2g19130
Bradi3g35880	2.3	2.16e-08	1.34e-07	g-type lectin s-receptor-like serine threonine-protein kinase at2g19130
Bradi3g28498	2	1.34e-27	3.15e-26	g-type lectin s-receptor-like serine threonine-protein kinase b120
Bradi3g39830	0.4	8.59e-12	7.69e-11	lrr receptor-like serine threonine-protein kinase fls2
Bradi1g65263	5.4	4.54e-32	1.29e-30	lrr receptor-like serine threonine-protein kinase gso1
Bradi4g02925	4.1	3.5e-07	1.86e-06	lrr receptor-like serine threonine-protein kinase gso1
Bradi3g04770	2.3	1.99e-12	1.88e-11	lrr receptor-like serine threonine-protein kinase gso1
Bradi2g02030	5.9	8.44e-181	2.95e-178	maize proteinase inhibitor
Bradi2g24203	3.2	2.25e-124	3.99e-122	maize proteinase inhibitor
Bradi4g05960	0.5	1.03e-54	6.05e-53	o-methyltransferase zrp4
Bradi1g64255	0.4	3.56e-109	5.16e-107	o-methyltransferase zrp4
Bradi3g40860	0.4	6.99e-40	2.82e-38	o-methyltransferase zrp4
Bradi5g04100	3.3	7.56e-08	4.39e-07	probable receptor-like protein kinase at1g67000
Bradi3g13810	2.1	7.91e-40	3.17e-38	probable receptor-like protein kinase at5g47070
Bradi1g17850	0.5	1.48e-06	7.13e-06	probable serine threonine-protein kinase at1g18390
Bradi1g07936	0.4	3.19e-08	1.94e-07	probable serine threonine-protein kinase at1g54610
Bradi4g12600	2.4	1.1e-06	5.42e-06	receptor kinase
Bradi3g52230	2.2	0.00155811	0.00433652	receptor-like protein 12 isoform x1
Bradi3g20385	2.3	2.37e-18	3.5e-17	receptor-like protein kinase
Bradi3g37470	0.5	2.62e-10	2.02e-09	receptor-like protein kinase at3g47110
Bradi1g22907	0.5	1.79e-69	1.45e-67	receptor-like protein kinase at4g00960
Bradi2g17187	0.2	1.43e-34	4.62e-33	receptor-like protein kinase at4g00960
Bradi1g55535	3.3	1.97e-07	1.08e-06	receptor-type protein kinase lrk1
Bradi2g44160	0.5	4.97e-58	3.17e-56	ring-h2 finger protein atl1r
Bradi5g16787	0.3	3.73e-49	1.96e-47	ring-h2 finger protein atl33-like
Bradi4g39994	2.1	1.14e-26	2.61e-25	ring-h2 finger protein atl46-like
Bradi5g15835	2.5	7.47e-29	1.86e-27	ring-h2 finger protein atl66-like
Bradi2g44300	0.5	5.11e-11	4.23e-10	ring-h2 finger protein atl72-like
Bradi2g31980	2.6	3.12e-07	1.67e-06	ring-h2 finger protein atl80
Bradi2g48345	5.4	2.84e-261	2.65e-258	serine carboxypeptidase-like 2
Bradi4g42422	2	7.2e-10	5.28e-09	serine carboxypeptidase-like 42
Bradi3g13494	0.3	3.97e-24	8.12e-23	serine threonine protein phosphatase 2a 57 kda regulatory subunit b alpha isoform-like
Bradi1g68210	0.5	1.93e-16	2.51e-15	serine threonine-protein kinase
Bradi4g12290	0.3	4.26e-107	6.04e-105	serine threonine-protein kinase at5g01020-like
Bradi1g04200	0.5	5.62e-25	1.2e-23	serine threonine-protein kinase nek2
Bradi4g36060	0.5	5.42e-68	4.29e-66	serine threonine-protein kinase receptor
Bradi1g28150	2	6.98e-06	3.04e-05	serine threonine-protein kinase receptor
Bradi4g22730	0.4	8.81e-07	4.41e-06	u-box domain-containing protein 15
Bradi1g34509	2.8	1.87e-45	8.83e-44	u-box domain-containing protein 19
Bradi2g05530	0.5	2.91e-35	9.7e-34	u-box domain-containing protein 33 isoform x1
Bradi4g10860	2	0.00149813	0.00418448	u-box domain-containing protein 34
Bradi5g13610	0.3	1.56e-25	3.41e-24	u-box domain-containing protein 6-like
Ion Binding
Bradi2g52101	0.3	5.35e-10	3.98e-09	high-affinity nitrate transporter
Bradi1g17430	0.4	6.43e-50	3.42e-48	high-affinity nitrate transporter-activating
Bradi4g22180	0.3	5.14e-82	5.1e-80	high-affinity nitrate transporter-activating
Bradi1g38250	0.5	1.28e-67	1.01e-65	metal ion binding protein
Bradi5g24070	0.3	4.1e-68	3.26e-66	metal ion binding protein
Bradi4g30791	2.9	7.43e-61	5.13e-59	metal ion binding protein
Bradi3g09850	0.5	1.43e-59	9.44e-58	metal tolerance protein 4
Oxidation-reduction
Bradi2g23050	2.7	2.46e-101	3.19e-99	peroxidase 11
Bradi3g53190	3.3	1.62e-06	7.78e-06	peroxidase 12
Bradi2g12105	2.4	8.5e-75	7.52e-73	peroxidase 1-like
Bradi1g01170	2.2	7.07e-18	1e-16	peroxidase 2-like
Bradi1g18650	2.1	7.62e-06	3.3e-05	peroxidase 4
Bradi2g54680	0.4	9.18e-21	1.56e-19	peroxidase 43
Bradi1g05690	0.3	8.25e-94	9.27e-92	peroxidase 47
Bradi1g51070	0.3	1.37e-111	2.03e-109	peroxidase 5-like
Bradi3g21670	0.5	1.53e-13	1.6e-12	peroxidase 64
Transporters
Bradi2g36856	4.1	2.74e-24	5.63e-23	protein nrt1 ptr family
Bradi2g21413	2.7	2.53e-24	5.22e-23	protein nrt1 ptr family
Bradi3g22335	2.3	2.32e-18	3.44e-17	protein nrt1 ptr family
Bradi2g07548	33.6	0	0	protein nrt1 ptr family -like
Bradi3g06065	3	9.71e-10	7.02e-09	protein nrt1 ptr family -like
Bradi5g09090	2.4	9.12e-21	1.55e-19	protein nrt1 ptr family -like
Bradi3g16187	0.5	2.21e-12	2.08e-11	protein nrt1 ptr family -like isoform x1
Bradi2g01170	0.5	1.83e-05	7.44e-05	protein nrt1 ptr family -like isoform x3
Bradi4g33133	2.4	8.15e-07	4.11e-06	sugar transport protein 13
Bradi4g08094	2.3	1.28e-06	6.26e-06	sugar transport protein 5-like
Bradi3g28050	3.3	2.04e-160	5.31e-158	tonoplast dicarboxylate transporter-like
Bradi2g26380	2.7	3.06e-09	2.08e-08	tonoplast dicarboxylate transporter-like
Bradi4g25535	4.1	1.67e-191	6.51e-189	wat1-related protein at1g21890-like
Bradi3g57000	0.2	1.61e-13	1.67e-12	wat1-related protein at3g30340-like
Bradi4g02440	0.5	2.05e-05	8.27e-05	wat1-related protein at5g64700-like
Bradi3g05590	0.3	2.09e-25	4.52e-24	wat1-related protein at5g64700-like
Transcription regulation
Bradi5g15020	0.5	0.000482953	0.00149956	cationic peroxidase 1-like
Bradi3g56217	0.5	2.09e-41	8.85e-40	cationic peroxidase spc4-like
Bradi5g22721	2.6	1.51e-13	1.58e-12	constans-like 6 protein
Bradi2g57944	2.5	6.28e-44	2.88e-42	constans-like protein co6
Bradi5g17281	2.2	9.15e-18	1.29e-16	cyclic dof factor 1-like
Bradi3g26640	2	3.6e-08	2.18e-07	cyclic dof factor 1-like
Bradi1g75460	2	6.23e-39	2.45e-37	myb family transcription factor
Bradi1g33075	2.2	9.71e-05	0.000348584	myb family transcription factor apl-like
Bradi1g51720	2.1	3.01e-20	4.96e-19	myb transcription factor
Bradi4g15215	2.9	3.03e-07	1.62e-06	myb-cc type transfactor
Bradi4g33550	0.4	5.47e-19	8.41e-18	myb-like dna-binding domain containing protein
Bradi5g08630	2	5.48e-09	3.63e-08	myb-related protein 2
Bradi1g00253	2.3	7.89e-10	5.77e-09	myb-related protein zm1
Bradi5g15167	2.1	2.01e-08	1.25e-07	nac domain-containing protein 21 22-like
Bradi2g39921	3.2	7.91e-06	3.42e-05	nac domain-containing protein 41 isoform x2
Bradi3g50342	3.1	1.81e-71	1.53e-69	nac domain-containing protein 7
Bradi5g00472	0.5	6.12e-17	8.22e-16	nac domain-containing protein 74-like
Bradi2g17795	3.1	2.88e-07	1.54e-06	nac domain-containing protein 90-like
Bradi1g68430	2.1	0.00448598	0.0111468	nac domain-containing protein 90-like
Bradi3g39045	2	1.78e-05	7.27e-05	nac transcription factor 29-like
Bradi3g56835	2.2	5.67e-17	7.63e-16	nac transcription factor nam-1
Bradi4g09900	0.4	2.76e-10	2.13e-09	transcription factor bhlh100
Bradi2g05480	2.1	1.25e-05	5.23e-05	transcription factor bhlh107
Bradi1g24887	0.4	2.33e-86	2.44e-84	transcription factor bhlh128 isoform x2
Bradi3g44570	3	6.79e-19	1.04e-17	transcription factor bhlh18-like
Bradi5g02920	0.3	3.67e-11	3.08e-10	transcription factor bhlh84
Bradi3g44150	2.1	6.61e-46	3.16e-44	transcription factor bhlh92
Bradi2g41087	0.3	2.2e-150	5.18e-148	transcription factor bhlh96-like
Bradi2g12450	0.5	3.65e-67	2.85e-65	transcription factor divaricata-like
Bradi4g22556	0.5	1.84e-07	1.01e-06	transcription factor hbp-1b -like
Bradi1g45510	0.4	3.83e-14	4.2e-13	transcription factor ice1
Bradi4g22510	0.5	3.37e-13	3.41e-12	transcription factor ili6-like
Bradi2g36501	3.4	1.78e-27	4.16e-26	transcription factor jungbrunnen 1-like
Bradi2g41817	0.5	6.41e-60	4.3e-58	transcription factor laf1
Bradi5g23158	2	1.79e-07	9.83e-07	transcription factor myb108-like
Bradi2g39285	2.8	2.64e-14	2.94e-13	transcription factor myb39
Bradi1g24462	2	1.37e-11	1.2e-10	transcription factor myb39
Bradi3g58770	0.4	1.23e-15	1.52e-14	transcription factor myb44-like
Bradi1g51747	0.4	9.26e-06	3.96e-05	transcription factor myb44-like
Bradi4g34195	6.4	1.02e-11	9.09e-11	transcription factor myb48
Bradi4g04073	2	1.85e-12	1.75e-11	transcription factor pif1-like
Bradi4g36775	0.5	0.000482931	0.00149956	transcription factor speechless
Bradi1g64444	3	6.92e-25	1.47e-23	transcription factor tga2
Bradi2g04725	3.2	1.11e-34	3.59e-33	wrky partial
Bradi2g25435	2.5	3.43e-19	5.33e-18	wrky transcription factor 24
Bradi2g59836	2.5	6.49e-16	8.17e-15	wrky transcription factor 56
Bradi2g07290	0.3	2.66e-11	2.27e-10	wrky-type transcription factor 45-2
Bradi2g49320	2.8	4.47e-25	9.55e-24	heat stress transcription factor a-4b-like
Bradi2g33000	2.7	5.08e-50	2.72e-48	heat stress transcription factor c-1b-like
Bradi1g30710	3.1	2.99e-06	1.38e-05	homeobox protein knotted-1-like 4
Bradi2g60940	2	2.66e-11	2.27e-10	homeobox-leucine zipper protein hox15-like
Bradi3g48790	0.5	5.89e-58	3.71e-56	homeobox-leucine zipper protein hox20
Bradi3g47530	3.6	3.17e-16	4.06e-15	homeobox-leucine zipper protein hox22-like
Bradi1g02273	4.2	1.02e-08	6.57e-08	homeobox-leucine zipper protein hox24
Bradi1g58720	2.9	4.56e-25	9.74e-24	zinc c3hc4 type family protein
Bradi3g20946	2.2	4.41e-07	2.31e-06	zinc finger (c3hc4-type ring finger) protein family-like
Bradi5g26180	2.2	3.2e-08	1.94e-07	zinc finger protein 6-like
Bradi1g17140	2.2	1.43e-16	1.87e-15	zinc finger protein constans-like 16
Bradi5g27540	2.1	3.53e-47	1.77e-45	zinc finger protein constans-like 16
Bradi3g14976	2.2	7.14e-20	1.15e-18	zinc finger protein zat11-like
