# Supplementary material for: Partial defoliation of Brachypodium distachyon plants grown in petri dishes under low light increases P and other nutrient levels concomitantly with transcriptional changes in the roots
Source: PeerJ. 2019 Jun 13;7:e7102. doi: 10.7717/peerj.7102 (PMC6571136; doi:10.7717/peerj.7102)
Supplement: Supplemental Information 3 — DEGs related to hormone respnse classified into different groups like ABC transporter, ATPase, Cytochrome etc. [file peerj-07-7102-s003.xlsx]

## Sheet: Ion Homeostasis
genes	fold change	PValue	FDR	annotation
sulfate assimilation
Bradi4g40800	0.4	6.34e-17	8.5e-16	growth-regulating factor
Bradi1g63640	0.4	2.35e-119	3.9e-117	haloacid dehalogenase-like hydrolase domain-containing protein 3
Bradi1g17430	0.4	6.43e-50	3.42e-48	high-affinity nitrate transporter-activating
Bradi3g57470	0.4	1.82e-113	2.74e-111	histone h1
Bradi5g22770	0.4	8.16e-16	1.02e-14	indole-3-acetate beta-glucosyltransferase
ion homeostasis
Bradi3g22870	2.6	1.75e-37	6.57e-36	polyol transporter 5-like
Bradi1g75590	2.1	1.04e-43	4.72e-42	alpha-l-arabinofuranosidase c-terminus family expressed
Bradi1g43970	0.5	4.6e-37	1.69e-35	##
Bradi3g53380	0.5	3.19e-05	0.000124993	##
Bradi3g55480	0.5	8.01e-70	6.52e-68	probable n-succinyldiaminopimelate aminotransferase
Bradi3g48590	0.4	9.83e-40	3.93e-38	fasciclin-like arabinogalactan protein 11
Bradi2g60970	0.4	1.91e-17	2.65e-16	probable indole-3-pyruvate monooxygenase yucca10
Bradi2g61050	0.4	2.25e-103	2.99e-101	probable leucine-rich repeat receptor-like protein kinase at5g49770
Bradi3g18977	0.3	6.06e-128	1.11e-125	##
Bradi1g21880	0.3	2.54e-08	1.56e-07	##
Bradi4g26615	0.3	2.75e-159	6.97e-157	##
Bradi2g41087	0.3	2.2e-150	5.18e-148	transcription factor bhlh96-like
Bradi3g23066	0.2	1.52e-17	2.11e-16	##
Bradi5g12920	0.2	1.87e-35	6.32e-34	##
anion homeostasis
Bradi1g43970	0.5	4.6e-37	1.69e-35	##
Bradi3g48590	0.4	9.83e-40	3.93e-38	fasciclin-like arabinogalactan protein 11
Bradi2g41087	0.3	2.2e-150	5.18e-148	transcription factor bhlh96-like
Bradi3g23066	0.2	1.52e-17	2.11e-16	##
cellular response to iron ion starvation
Bradi2g60970	0.4	1.91e-17	2.65e-16	probable indole-3-pyruvate monooxygenase yucca10
Bradi2g61050	0.4	2.25e-103	2.99e-101	probable leucine-rich repeat receptor-like protein kinase at5g49770
potassium ion binding
Bradi2g10530	0.5	1.16e-44	5.41e-43	eukaryotic translation initiation factor 4b
Bradi5g26140	0.5	1.77e-41	7.53e-40	ethylene-responsive transcription factor erf014
Bradi4g42810	0.5	3.68e-64	2.65e-62	ferredoxin--nitrite chloroplastic
magnesium ion binding
Bradi5g26140	0.5	1.77e-41	7.53e-40	ethylene-responsive transcription factor erf014
Bradi2g10530	0.5	1.16e-44	5.41e-43	eukaryotic translation initiation factor 4b
Bradi1g65440	0.5	1.04e-10	8.36e-10	eukaryotic translation initiation factor 6-2
Bradi4g42810	0.5	3.68e-64	2.65e-62	ferredoxin--nitrite chloroplastic
Bradi3g53290	0.5	1.47e-86	1.57e-84	phosphoenolpyruvate carboxylase
Bradi5g23460	0.4	9.4e-07	4.68e-06	##
Bradi5g27030	0.4	2.43e-21	4.3e-20	##
Bradi2g37340	0.4	6.22e-21	1.07e-19	##
Bradi3g15956	0.1	1.46e-43	6.59e-42	laccase 17
Bradi4g04987	2.1	0.000280943	0.000920985	udp-glycosyltransferase 90a1-like
nitrate transmembrane transporter activity
Bradi2g50580	0.5	6.35e-11	5.21e-10	##
Bradi3g33030	0.5	6.66e-30	1.73e-28	##
Bradi3g53380	0.5	3.19e-05	0.000124993	##

## Sheet: Hormone
genes	fold change	PValue	FDR	annotation
Bradi1g13127	0.4	7.15e-12	6.45e-11	auxin responsive protein
Bradi3g56360	0.3	1.34e-36	4.83e-35	auxin-independent growth promoter
Bradi1g34250	2.6	9.27e-19	1.4e-17	auxin-induced protein 15a-like
Bradi3g13370	2.1	5.31e-14	5.75e-13	auxin-responsive protein iaa25-like
Bradi3g30660	2.2	6.4e-40	2.58e-38	auxin-responsive protein saur32-like
Bradi1g13140	0.3	1.85e-33	5.68e-32	auxin-responsive protein saur71-like
Bradi1g62860	2.1	6.14e-47	3.05e-45	dormancy auxin associated expressed
Bradi2g52640	0.2	5.78e-143	1.24e-140	probable auxin efflux carrier component 5
Bradi3g37470	0.4	1.44e-85	1.5e-83	saur33 - auxin-responsive saur family member
Bradi2g06670	2.1	9.62e-07	4.78e-06	gibberellin 2-beta-dioxygenase
Bradi1g59570	3.3	4.94e-12	4.52e-11	gibberellin 2-beta-dioxygenase 8-like
Bradi5g16040	0.2	2.69e-34	8.55e-33	gibberellin 2-beta-dioxygenase 8-like
Bradi2g19900	2	5.52e-07	2.85e-06	gibberellin 2-beta-dioxygenase-like
Bradi2g12440	2	1.46e-06	7.08e-06	gibberellin 2-oxidase
Bradi2g50280	0.4	1.1e-14	1.27e-13	gibberellin 2-oxidase
Bradi5g11800	2.1	2.87e-08	1.76e-07	gibberellin receptor gid1l2
Bradi1g14845	2.6	3.39e-11	2.85e-10	gibberellin-regulated protein 1 precursor
Bradi1g07890	2.4	1.21e-13	1.27e-12	gibberellin-regulated protein 2 precursor
Bradi1g26190	3.1	2.75e-27	6.38e-26	jasmonate o-methyltransferase-like
Bradi2g50730	0.3	7.21e-176	2.43e-173	ethylene insensitive 3-like 5 protein
Bradi1g76270	0.5	1.77e-41	7.53e-40	ethylene-responsive transcription factor erf014
Bradi1g33097	2.5	7.67e-08	4.44e-07	ethylene-responsive transcription factor erf020-like
Bradi2g51830	0.1	0	0	ethylene-responsive transcription factor erf071
Bradi1g51790	0.3	3.96e-201	1.8e-198	ethylene-responsive transcription factor erf071-like
Bradi2g51040	0.3	5.84e-182	2.11e-179	ethylene-responsive transcription factor erf071-like
Bradi1g27130	2.8	2.83e-37	1.05e-35	ethylene-responsive transcription factor erf109-like
Bradi2g60597	0.3	2.96e-134	5.72e-132	abscisic acid receptor pyl4-like

## Sheet: Ca Ion
genes	fold change	PValue	FDR	annotation
Bradi1g45960	0.3	8.89e-14	9.44e-13	probable calcium-binding protein cml45
Bradi3g48230	0.5	2.31e-36	8.15e-35	calmodulin-related protein
Bradi1g56910	0.5	1.79e-07	9.84e-07	probable calcium-binding protein cml45
Bradi2g48890	2	5.49e-18	7.86e-17	calcium binding protein
Bradi1g42516	3.1	2.86e-26	6.42e-25	calmodulin-binding receptor-like cytoplasmic kinase 2
Bradi4g30100	3.3	1.71e-14	1.93e-13	probable calcium-binding protein cml22
Bradi3g26840	4.2	2.84e-35	9.49e-34	calmodulin-like protein 1
Bradi3g23240	5.9	4e-93	4.41e-91	probable calcium-binding protein cml29

## Sheet: ABC Transporter
genes	fold change	PValue	FDR	annotation
Bradi2g56850	0.4	1.19e-09	8.53e-09	abc transporter g family member 4-like
Bradi3g19940	2	2.47e-45	1.16e-43	abc transporter g family member 6-like
Bradi3g59900	2.4	2.45e-08	1.51e-07	abc transporter g family member 10
Bradi2g15290	2.3	1.79e-17	2.49e-16	abc transporter g family member 6-like

## Sheet: ATPase
genes	fold change	PValue	FDR	annotation
Bradi2g03905	3.4	3.29e-64	2.38e-62	atpase inhibitor
Bradi1g37450	1.8	1.41e-36	5.06e-35	v-type proton atpase subunit e
Bradi5g25521	1.6	3.05e-26	6.84e-25	calcium-transporting atpase plasma membrane-type

## Sheet: Potassium
genes	fold change	PValue	FDR	annotation
Bradi3g14023	3.4	0.00317378	0.00818064	potassium transporter 26-like
Bradi1g63600	0.7	5.4e-10	4.01e-09	potassium channel kor1
Bradi4g04210	0.6	3.17e-49	1.67e-47	high-affinity potassium transporter

## Sheet: Cytochrome
genes	fold change	PValue	FDR	annotation
Bradi1g35285	2.7	4.55e-60	3.08e-58	cytochrome b561 and domon domain-containing protein at5g47530-like
Bradi3g38147	0.5	1.36e-32	4e-31	cytochrome c oxidase copper chaperone 1-like
Bradi2g44950	2.5	2.17e-10	1.69e-09	cytochrome c oxidase subunit 6b-1-like
Bradi1g22525	0.5	2.78e-25	5.98e-24	cytochrome c-type biogenesis protein
Bradi3g08620	3.2	2.12e-19	3.32e-18	cytochrome p450 714b2 isoform x1
Bradi5g14010	2	3.35e-43	1.5e-41	cytochrome p450 71a1-like
Bradi3g58715	2	1.12e-06	5.51e-06	cytochrome p450 71a9
Bradi4g03950	14.3	3.28e-52	1.82e-50	cytochrome p450 71c4
Bradi3g48562	3.5	1.59e-160	4.27e-158	cytochrome p450 71c4
Bradi2g59830	3.1	8.47e-07	4.26e-06	cytochrome p450 71c4
Bradi3g22140	0.5	6.59e-26	1.47e-24	cytochrome p450 78a9-like
Bradi2g36580	0.4	5.2e-111	7.64e-109	cytochrome p450 87a3
Bradi3g35450	2.5	4.39e-05	0.000168387	cytochrome p450 89a2-like
Bradi2g13196	0.4	3.95e-29	9.94e-28	cytochrome p450 89a2-like
Bradi3g04493	2.3	1.16e-35	3.97e-34	cytochrome p450 94b3-like
Bradi2g23540	0.5	1.69e-77	1.55e-75	cytochrome p450 98a1
Bradi3g17773	2.4	0.000184307	0.000626804	cytochrome p450 99a2
Bradi1g60777	0.2	1.69e-269	1.65e-266	cytochrome p450 cyp73a100-like

## Sheet: Ascorbate
genes	fold change	PValue	FDR	annotation
Bradi1g72260	2.3	7.35e-11	5.99e-10	probable monodehydroascorbate cytoplasmic isoform 2

## Sheet: Phospholipase
genes	fold change	logFC	logCPM	PValue	FDR	annotation
Bradi3g07252	12.1	3.5133	-0.0712485	7.22e-16	9.04e-15	phospholipase a1-ii 7-like
Bradi3g17750	3.7	1.79872	0.625628	1.36e-10	1.08e-09	phospholipase d delta-like
Bradi2g45080	3.3	1.66989	1.81166	3.58e-24	7.34e-23	probable phospholipase a2 homolog 2
Bradi3g42532	2.4	1.2	3.95677	4.57e-36	1.6e-34	probable phospholipid hydroperoxide glutathione peroxidase
Bradi4g24650	2	0.923917	3.63605	9.84e-22	1.77e-20	probable phospholipase a2 homolog 2

## Sheet: Monooxygenase
genes	C_1	C_2	C_3	T_1	T_2	T_3	C_1_cpm	C_2_cpm	C_3_cpm	T_1_cpm	T_2_cpm	T_3_cpm	fold change	logFC	logCPM	PValue	FDR	annotation
Bradi1g48050	1986	28	23	45	90	83	0.751437	1.49013	1.2672	2.60437	3.16673	3.12992	2.5	1.32486	1.17084	4.04e-09	2.71e-08	probable flavin-containing monooxygenase 1
Bradi3g17280	1868	53	46	114	199	169	2.81789	2.8206	2.5344	6.59774	7.002	6.37297	2.4	1.23726	2.29957	1.07e-18	1.62e-17	cyt-p450 monooxygenase
Bradi5g00980	29	25	21	49	91	83	1.36198	1.33047	1.15701	2.83587	3.20192	3.12992	2.4	1.20645	1.23304	1.19e-09	8.48e-09	tyrosine n-monooxygenase-like
Bradi1g36260	2182	385	423	156	261	234	23.2476	20.4892	23.3055	9.02848	9.18352	8.82412	0.4	-1.35981	3.95261	2.09e-52	1.16e-50	flavonoid 3 -monooxygenase
Bradi5g24227	560	86	98	32	51	45	4.17987	4.57682	5.39938	1.852	1.79448	1.69695	0.4	-1.45161	1.67657	1.91e-17	2.65e-16	probable indole-3-pyruvate monooxygenase yucca10

[truncated: 2 more sheets: Cytokinin, Peroxidases]
