# Supplementary material for: Partial defoliation of Brachypodium distachyon plants grown in petri dishes under low light increases P and other nutrient levels concomitantly with transcriptional changes in the roots
Source: PeerJ. 2019 Jun 13;7:e7102. doi: 10.7717/peerj.7102 (PMC6571136; doi:10.7717/peerj.7102)
Supplement: Supplemental Information 4 — Details of KEGG pathway enrichment analyisis. [file peerj-07-7102-s004.xlsx]

## Sheet: KEGG_BD21_2 fold_KOBAS
##Databases: KEGG PATHWAY
##Statistical test method: hypergeometric test / Fisher's exact test
##FDR correction method: Benjamini and Hochberg
#Term	Database	ID	Input number	Background number	P-Value	Corrected P-Value	Input
Metabolic pathways	KEGG PATHWAY	bdi01100	45	1736	0.895192	0.993904	I1HNV1|I1GLS2|I1IS21|I1J1S2|I1HBW3|I1HS24|I1GY72|I1GMW1|I1HL34|I1J3C6|I1HXT6|I1J2E4|I1HST7|I1IQM3|I1IF63|I1GLZ8|I1HVK7|I1H1W0|I1GTU4|I1I3A0|I1GZB7|I1HEH4|I1HCX1|I1H4Q8|I1ICZ4|I1HNU9|I1H3B7|I1H6J2|I1HUS3|I1HV90|I1IJ55|I1GR64|I1GMC5|I1GVF7|I1HMK1|I1HDE2|I1IG93|I1I3H2|I1J3D6|I1HCW2|I1IUG0|I1GRF8|I1GV79|I1H037|I1IFG3
Biosynthesis of secondary metabolites	KEGG PATHWAY	bdi01110	33	990	0.341775	0.993904	I1HNV1|I1IQM3|I1GVI5|I1HS24|I1HL34|I1J3C6|I1H7Z5|I1GZ70|I1J2E4|I1HST7|I1GLS2|I1IF63|I1GLZ8|I1ITQ7|I1IKR3|I1I3A0|I1GZB7|I1HEH4|I1HCX1|I1ICZ4|I1HNU9|I1H6J2|I1HUS3|I1HV90|I1GMC5|I1H3B7|I1GR64|I1IG93|I1J3D6|I1HCW2|I1IUG0|I1GV79|I1IFG3
Glycolysis / Gluconeogenesis	KEGG PATHWAY	bdi00010	11	113	0.00120824	0.0749106	I1GZB7|I1HST7|I1HEH4|I1IF63|I1HCW2|I1IUG0|I1H6J2|I1HL34|I1J3C6|I1IFG3|I1I3A0
Biosynthesis of amino acids	KEGG PATHWAY	bdi01230	11	206	0.0607829	0.753708	I1HCW2|I1HST7|I1HEH4|I1IF63|I1IG93|I1IUG0|I1HUS3|I1GMW1|I1HL34|I1J3C6|I1J2E4
Carbon metabolism	KEGG PATHWAY	bdi01200	10	225	0.16493	0.993904	I1HST7|I1HEH4|I1IF63|I1HCW2|I1IUG0|I1HUS3|I1GMW1|I1HL34|I1J3C6|I1IFG3
Plant hormone signal transduction	KEGG PATHWAY	bdi04075	9	198	0.166009	0.993904	I1HT01|I1GQ34|I1H3S6|I1H907|I1J1K1|I1IFQ6|I1I3L5|I1I3L6|I1IX96
Cysteine and methionine metabolism	KEGG PATHWAY	bdi00270	6	83	0.0496851	0.753708	I1HNV1|I1IQM3|I1HCX1|I1IG93|I1GY72|I1H1W0
Pentose phosphate pathway	KEGG PATHWAY	bdi00030	5	48	0.0204067	0.580792	I1HCW2|I1HL34|I1GZB7|I1HUS3|I1I3A0
Starch and sucrose metabolism	KEGG PATHWAY	bdi00500	5	171	0.604584	0.993904	I1GRF8|I1GVF7|I1GV79|I1H037|I1H4Q8
Fatty acid elongation	KEGG PATHWAY	bdi00062	4	35	0.0281028	0.580792	I1GVI5|I1GZ70|I1H7Z5|I1IKR3
Fructose and mannose metabolism	KEGG PATHWAY	bdi00051	4	54	0.0940154	0.971492	I1HCW2|I1HL34|I1GZB7|I1I3A0
Pyruvate metabolism	KEGG PATHWAY	bdi00620	4	73	0.196666	0.993904	I1J3C6|I1IUG0|I1HEH4|I1IFG3
Phagosome	KEGG PATHWAY	bdi04145	4	80	0.240764	0.993904	I1HDE2|I1I3H2|I1J3U4|I1HXT6
Oxidative phosphorylation	KEGG PATHWAY	bdi00190	4	122	0.519348	0.993904	I1HDE2|I1I3H2|I1J3N1|I1HXT6
Amino sugar and nucleotide sugar metabolism	KEGG PATHWAY	bdi00520	4	122	0.519348	0.993904	I1J1S2|I1IJ55|I1HVK7|I1IS21
Protein processing in endoplasmic reticulum	KEGG PATHWAY	bdi04141	4	183	0.811357	0.993904	I1HFB5|I1H710|I1IMR6|I1HBS0
Galactose metabolism	KEGG PATHWAY	bdi00052	3	59	0.280992	0.993904	I1HCW2|I1HL34|I1IS21
Glycine, serine and threonine metabolism	KEGG PATHWAY	bdi00260	3	64	0.321871	0.993904	I1IF63|I1GMW1|I1HST7
RNA degradation	KEGG PATHWAY	bdi03018	3	103	0.615166	0.993904	I1HCW2|I1HL34|I1H9J4
Purine metabolism	KEGG PATHWAY	bdi00230	3	152	0.844098	0.993904	I1J3C6|I1IUG0|I1HEH4
Ribosome	KEGG PATHWAY	bdi03010	3	295	0.993904	0.993904	I1ITW2|I1I0I6|B3TN86
Steroid biosynthesis	KEGG PATHWAY	bdi00100	2	36	0.313192	0.993904	I1GLZ8|I1GLS2
alpha-Linolenic acid metabolism	KEGG PATHWAY	bdi00592	2	42	0.378485	0.993904	I1GMC5|I1GLS2
Tyrosine metabolism	KEGG PATHWAY	bdi00350	2	48	0.441048	0.993904	I1HS24|I1INC2
Glycerolipid metabolism	KEGG PATHWAY	bdi00561	2	62	0.572084	0.993904	I1HBW3|I1GLS2
Plant-pathogen interaction	KEGG PATHWAY	bdi04626	2	141	0.929159	0.993904	I1H3S6|I1IZ48
Phenylpropanoid biosynthesis	KEGG PATHWAY	bdi00940	2	194	0.981614	0.993904	I1HV90|I1GR64
Sesquiterpenoid and triterpenoid biosynthesis	KEGG PATHWAY	bdi00909	1	5	0.16588	0.993904	I1GLZ8
Thiamine metabolism	KEGG PATHWAY	bdi00730	1	10	0.28292	0.993904	I1GTU4
Arachidonic acid metabolism	KEGG PATHWAY	bdi00590	1	12	0.325007	0.993904	I1GLS2
Linoleic acid metabolism	KEGG PATHWAY	bdi00591	1	12	0.325007	0.993904	I1GLS2
Selenocompound metabolism	KEGG PATHWAY	bdi00450	1	15	0.383559	0.993904	I1IG93
Histidine metabolism	KEGG PATHWAY	bdi00340	1	18	0.43704	0.993904	I1HNU9
Stilbenoid, diarylheptanoid and gingerol biosynthesis	KEGG PATHWAY	bdi00945	1	19	0.453816	0.993904	I1HV90
Propanoate metabolism	KEGG PATHWAY	bdi00640	1	23	0.516077	0.993904	I1H3B7
Isoquinoline alkaloid biosynthesis	KEGG PATHWAY	bdi00950	1	26	0.558076	0.993904	I1HS24
Ether lipid metabolism	KEGG PATHWAY	bdi00565	1	26	0.558076	0.993904	I1GLS2
Carotenoid biosynthesis	KEGG PATHWAY	bdi00906	1	28	0.584034	0.993904	I1ICZ4
Regulation of autophagy	KEGG PATHWAY	bdi04140	1	30	0.608469	0.993904	I1HV66
Flavonoid biosynthesis	KEGG PATHWAY	bdi00941	1	31	0.620143	0.993904	I1HV90
Mismatch repair	KEGG PATHWAY	bdi03430	1	31	0.620143	0.993904	I1H840
beta-Alanine metabolism	KEGG PATHWAY	bdi00410	1	33	0.64246	0.993904	I1GY72
N-Glycan biosynthesis	KEGG PATHWAY	bdi00510	1	39	0.701858	0.993904	I1HMK1
Circadian rhythm - plant	KEGG PATHWAY	bdi04712	1	41	0.719381	0.993904	I1I1F4
Porphyrin and chlorophyll metabolism	KEGG PATHWAY	bdi00860	1	41	0.719381	0.993904	I1J3D6
Valine, leucine and isoleucine degradation	KEGG PATHWAY	bdi00280	1	41	0.719381	0.993904	I1H3B7
Homologous recombination	KEGG PATHWAY	bdi03440	1	42	0.727753	0.993904	I1H840
Phenylalanine metabolism	KEGG PATHWAY	bdi00360	1	42	0.727753	0.993904	I1INC2
Arginine and proline metabolism	KEGG PATHWAY	bdi00330	1	44	0.743756	0.993904	I1GY72
DNA replication	KEGG PATHWAY	bdi03030	1	44	0.743756	0.993904	I1H840
Phenylalanine, tyrosine and tryptophan biosynthesis	KEGG PATHWAY	bdi00400	1	45	0.751402	0.993904	I1J2E4
Inositol phosphate metabolism	KEGG PATHWAY	bdi00562	1	47	0.766017	0.993904	I1J3U4
Citrate cycle (TCA cycle)	KEGG PATHWAY	bdi00020	1	49	0.779774	0.993904	I1IFG3
Nucleotide excision repair	KEGG PATHWAY	bdi03420	1	54	0.810736	0.993904	I1H840
Protein export	KEGG PATHWAY	bdi03060	1	56	0.821867	0.993904	I1HS49
Phosphatidylinositol signaling system	KEGG PATHWAY	bdi04070	1	60	0.842208	0.993904	I1J3U4
Photosynthesis	KEGG PATHWAY	bdi00195	1	71	0.886962	0.993904	I1HTM1
Glycerophospholipid metabolism	KEGG PATHWAY	bdi00564	1	90	0.936492	0.993904	I1GLS2
Glutathione metabolism	KEGG PATHWAY	bdi00480	1	98	0.950188	0.993904	I1GY72
mRNA surveillance pathway	KEGG PATHWAY	bdi03015	1	112	0.967446	0.993904	I1ISD9
Endocytosis	KEGG PATHWAY	bdi04144	1	139	0.985678	0.993904	I1H7H3
RNA transport	KEGG PATHWAY	bdi03013	1	140	0.986107	0.993904	I1GTU2

## Sheet: Genes in KEGG pathway
Gene ID	Gene description
Starch and Sucrose metabolism
BRADI_1G46670	1,4-alpha-glucan-branching enzyme, chloroplastic/amyloplastic-like
BRADI_1G18650	4-alpha-glucanotransferase DPE2
BRADI_1G29850	UTP--glucose-1-phosphate uridylyltransferase-like
BRADI_3G60687	probable sucrose-phosphate synthase 3
BRADI_3G01640	sucrose synthase 1
BRADI_1G20890	sucrose synthase 1
BRADI_1G60320	sucrose synthase 2
BRADI_1G30520	sucrose synthase 7-like
Cysteine and methionine metabolism
BRADI_4G01200	1-aminocyclopropane-1-carboxylate synthase 7
BRADI_2G41840	thiosulfate/3-mercaptopyruvate sulfurtransferase 1, mitochondrial-like
BRADI_1G38687	1-aminocyclopropane-1-carboxylate oxidase
BRADI_2G05790	spermine synthase-like
BRADI_4G31820	5-methyltetrahydropteroyltriglutamate--homocysteine methyltransferase 1
BRADI_1G51720	1-aminocyclopropane-1-carboxylate oxidase 1-like
BRADI_3G04981	1-aminocyclopropane-1-carboxylate oxidase 1-like
BRADI_4G23500	5'-methylthioadenosine/S-adenosylhomocysteine nucleosidase 2-like
Protein processing in ER
BRADI_2G12990	uncharacterized LOC100834539
BRADI_1G66800	16.9 kDa class I heat shock protein 3
BRADI_4G23180	16.9 kDa class I heat shock protein 3-like
BRADI_2G02400	protein disulfide-isomerase
Glycolysis and gluconeogenesis
BRADI_1G65440	pyruvate kinase, cytosolic isozyme
BRADI_3G59750	pyruvate kinase, cytosolic isozyme
BRADI_2G05720	pyruvate kinase 1, cytosolic
BRADI_2G10530	2,3-bisphosphoglycerate-dependent phosphoglycerate mutase-like
BRADI_4G42810	ATP-dependent 6-phosphofructokinase 6
BRADI_2G33290	pyruvate decarboxylase 2
BRADI_3G59050	2,3-bisphosphoglycerate-independent phosphoglycerate mutase
BRADI_5G26140	pyruvate dehydrogenase E1 component subunit alpha-1, mitochondrial
BRADI_2G53340	ATP-dependent 6-phosphofructokinase 6
Glycine serine threonine metabolism
BRADI_3G59050	2,3-bisphosphoglycerate-dependent phosphoglycerate mutase-like
BRADI_2G53340	2,3-bisphosphoglycerate-independent phosphoglycerate mutase
BRADI_1G07400	D-3-phosphoglycerate dehydrogenase 1, chloroplastic-like
BRADI_3G39750	serine--glyoxylate aminotransferase
Carbon metabolism
BRADI_3G59050	2,3-bisphosphoglycerate-dependent phosphoglycerate mutase-like
BRADI_2G53340	2,3-bisphosphoglycerate-independent phosphoglycerate mutase
BRADI_1G07400	ATP-dependent 6-phosphofructokinase 6
BRADI_3G39750	ATP-dependent 6-phosphofructokinase 6
BRADI_3G59750	D-3-phosphoglycerate dehydrogenase 1, chloroplastic-like
BRADI_2G05720	pyruvate dehydrogenase E1 component subunit alpha-1, mitochondrial
BRADI_2G10530	pyruvate kinase 1, cytosolic
BRADI_4G42810	pyruvate kinase, cytosolic isozyme
BRADI_2G33290	pyruvate kinase, cytosolic isozyme
BRADI_5G26140	serine--glyoxylate aminotransferase
BRADI_2G59370	succinate dehydrogenase [ubiquinone] iron-sulfur subunit 1, mitochondrial
BRADI_3G13980	transaldolase
Biosynthesis of amino acid
BRADI_3G59050	pyruvate kinase, cytosolic isozyme
BRADI_2G53340	pyruvate kinase, cytosolic isozyme
BRADI_1G07400	pyruvate kinase 1, cytosolic
BRADI_2G05720	2,3-bisphosphoglycerate-dependent phosphoglycerate mutase-like
BRADI_2G10530	ATP-dependent 6-phosphofructokinase 6
BRADI_4G42810	transaldolase
BRADI_2G33290	3-dehydroquinate synthase, chloroplastic-like
BRADI_5G26140	2,3-bisphosphoglycerate-independent phosphoglycerate mutase
BRADI_2G59370	D-3-phosphoglycerate dehydrogenase 1, chloroplastic-like
BRADI_4G01200	5-methyltetrahydropteroyltriglutamate--homocysteine methyltransferase 1
BRADI_4G36503	ATP-dependent 6-phosphofructokinase 6
BRADI_5G23460	shikimate kinase 3, chloroplastic
valine leucine and isoleucine degradation
BRADI_1G56150	2-oxoisovalerate dehydrogenase subunit alpha 2, mitochondrial-like
BRADI_4G40870	2-oxoisovalerate dehydrogenase subunit beta 1, mitochondrial
Shikimic acid related
BRADI_4G36503	3-dehydroquinate synthase, chloroplastic-like
BRADI_5G23460	shikimate kinase 3, chloroplastic
Fatty Acid elongation
BRADI_4G14937	3-ketoacyl-CoA synthase 1-like
BRADI_3G20850	3-ketoacyl-CoA synthase 1-like
BRADI_1G68430	3-ketoacyl-CoA synthase 19-like
BRADI_1G69637	3-ketoacyl-CoA synthase 6-like
BRADI_1G30740	3-ketoacyl-CoA synthase 6-like
BRADI_1G44020	3-ketoacyl-CoA synthase 6-like
BRADI_1G56930	3-oxo-5-alpha-steroid 4-dehydrogenase 1-like
Biosynthesis of unsaturated fatty acid
BRADI_1G56930	short-chain type dehydrogenase/reductase
BRADI_2G56850	3-oxo-5-alpha-steroid 4-dehydrogenase 1-like
BRADI_1G56790	stearoyl-[acyl-carrier-protein] 9-desaturase 1, chloroplastic-like
Fatty acid metabolism
BRADI_1G56930	3-oxo-5-alpha-steroid 4-dehydrogenase 1-like
BRADI_2G56850	short-chain type dehydrogenase/reductase
BRADI_1G56790	stearoyl-[acyl-carrier-protein] 9-desaturase 1, chloroplastic-like
Phenylpropanoid biosynthesis
BRADI_3G34531	peroxidase-like
BRADI_1G17850	4-coumarate--CoA ligase-like 3
oxydative phosphorylation
BRADI_3G13980	V-type proton ATPase catalytic subunit A
BRADI_5G27030	V-type proton ATPase subunit E
BRADI_2G37340	V-type proton ATPase subunit a3-like
BRADI_3G05590	soluble inorganic pyrophosphatase 4
BRADI_3G22870	soluble inorganic pyrophosphatase
BRADI_2G07290	succinate dehydrogenase [ubiquinone] iron-sulfur subunit 1, mitochondrial
Plant hormone signal transduction
BRADI_3G36380	protein TIFY 6B-like
BRADI_3G23180	protein TIFY 9
BRADI_1G43900	protein TIFY 3A-like
BRADI_5G25860	auxin-responsive protein SAUR36-like
BRADI_5G21060	transcription factor PIF1-like
BRADI_1G06670	transcription factor PIF5-like
BRADI_1G13980	two-component response regulator ORR6
BRADI_1G72610	uncharacterized LOC100834743
BRADI_5G08650	transcription factor HBP-1b
BRADI_2G53840	abscisic acid receptor PYL4
BRADI_3G60557	two-component response regulator ORR3-like
BRADI_1G57590	pathogenesis-related protein PRB1-2-like
Plant pathogen interaction
BRADI_1G57590	PTI1-like tyrosine-protein kinase 3
BRADI_5G14170	pathogenesis-related protein PRB1-2-like
BRADI_2G22440	probable WRKY transcription factor 33
RNA Transport
BRADI_1G25837	protein translation factor SUI1 homolog
BRADI_1G47040	trimethylguanosine synthase-like
alpha lenolenic acid metabolism
BRADI_1G04310	putative 12-oxophytodienoate reductase 5
BRADI_1G05880	triacylglycerol lipase SDP1-like
Fructose and mannose metabolism
BRADI_2G05720	ATP-dependent 6-phosphofructokinase 6
BRADI_2G33290	ATP-dependent 6-phosphofructokinase 6
BRADI_3G22340	pyrophosphate--fructose 6-phosphate 1-phosphotransferase subunit alpha-like
BRADI_1G44460	pyrophosphate--fructose 6-phosphate 1-phosphotransferase subunit beta 1

## Sheet: Enzymes in mowing response
Gene ID	Description	EC_NUMBER
BRADI_4G14937	D-3-phosphoglycerate dehydrogenase 1, chloroplastic-like	1.1.1.95,	Oxidoreductase
BRADI_1G45567	ubiquinol oxidase 2, mitochondrial-like	1.10.3.11,
BRADI_2G54680	laccase-4-like	1.10.3.2,
BRADI_3G07750	peroxidase-like	1.11.1.7,
BRADI_3G45800	pyruvate dehydrogenase E1 component subunit alpha-1, mitochondrial	1.2.4.1,
BRADI_4G23180	succinate dehydrogenase [ubiquinone] iron-sulfur subunit 1, mitochondrial	1.3.5.1,
BRADI_5G21170	2-phytyl-1,4-beta-naphthoquinone methyltransferase, chloroplastic-like	2.1.1.n12,	TRANSFERASES
BRADI_3G59750	3-ketoacyl-CoA synthase 19-like	2.3.1.-,
BRADI_1G46670	3-ketoacyl-CoA synthase 6-like	2.3.1.-,
BRADI_1G69637	3-ketoacyl-CoA synthase 6-like	2.3.1.-,
BRADI_2G05720	3-ketoacyl-CoA synthase 6-like	2.3.1.-,
BRADI_1G30740	7-deoxyloganetin glucosyltransferase-like	2.4.1.-,
BRADI_1G17850	7-deoxyloganetin glucosyltransferase-like	2.4.1.-,
BRADI_2G10530	7-deoxyloganetin glucosyltransferase-like	2.4.1.-,
BRADI_5G15167	UDP-glucuronate:xylan alpha-glucuronosyltransferase 1-like	2.4.1.-,
BRADI_3G58700	UDP-glycosyltransferase 73C3-like	2.4.1.-,
BRADI_1G07400	UDP-glycosyltransferase 73C5-like	2.4.1.-,
BRADI_4G42997	UDP-glycosyltransferase 73C6-like	2.4.1.-,
BRADI_2G49067	UDP-glycosyltransferase 74F2-like	2.4.1.-,
BRADI_1G76460	UDP-glycosyltransferase 83A1-like	2.4.1.-,
BRADI_4G22510	UDP-glycosyltransferase 88A1-like	2.4.1.-,
BRADI_1G45950	UDP-glycosyltransferase 91C1-like	2.4.1.-,
BRADI_2G03110	cyanidin 3-O-rutinoside 5-O-glucosyltransferase-like	2.4.1.-,
BRADI_4G42810	putative UDP-glucuronate:xylan alpha-glucuronosyltransferase 3	2.4.1.-,
BRADI_1G45090	sucrose synthase 1	2.4.1.13,
BRADI_1G08145	sucrose synthase 1	2.4.1.13,
BRADI_4G35350	sucrose synthase 2	2.4.1.13,
BRADI_1G44460	xyloglucan endotransglycosylase/hydrolase protein 8	2.4.1.207,
BRADI_2G33290	uncharacterized protein At4g15970	2.4.2.-,
BRADI_3G13980	ATP-dependent 6-phosphofructokinase 6	2.7.1.11,
BRADI_5G22930	ATP-dependent 6-phosphofructokinase 6	2.7.1.11,
BRADI_3G18590	pyruvate kinase 1, cytosolic	2.7.1.40,
BRADI_4G15200	pyruvate kinase, cytosolic isozyme	2.7.1.40,
BRADI_5G15027	pyruvate kinase, cytosolic isozyme	2.7.1.40,
BRADI_1G20890	pyrophosphate--fructose 6-phosphate 1-phosphotransferase subunit beta 1	2.7.1.90,
BRADI_2G12450	G-type lectin S-receptor-like serine/threonine-protein kinase At1g11330	2.7.11.1,
BRADI_2G24737	putative receptor-like protein kinase At3g47110	2.7.11.1,
BRADI_3G52505	serine carboxypeptidase-like 33	3.4.16.-,	Hydrolases
BRADI_5G26140	serine carboxypeptidase-like 42	3.4.16.-,
BRADI_1G60320	RHOMBOID-like protein 1	3.4.21.-,
BRADI_5G11950	RHOMBOID-like protein 2	3.4.21.-,
BRADI_1G77450	protein ROOT HAIR DEFECTIVE 3 homolog 2-like	3.6.5.-,
BRADI_1G44020	protein disulfide-isomerase	5.3.4.1,	Isomerases

## Sheet: Metabolic pathway
Gene ID	Gene description
BRADI_2G05720	sucrose synthase 7-like(LOC100821418)
BRADI_2G33290	pyruvate kinase, cytosolic isozyme(LOC100821914)
BRADI_1G04310	2-oxoisovalerate dehydrogenase subunit beta 1, mitochondrial(LOC100822469)
BRADI_1G05880	pyruvate kinase, cytosolic isozyme(LOC100823647)
BRADI_3G13980	putative 12-oxophytodienoate reductase 5(LOC100823704)
BRADI_3G05590	1-aminocyclopropane-1-carboxylate synthase 7(LOC100823860)
BRADI_3G22870	pyruvate kinase 1, cytosolic(LOC100824548)
BRADI_2G07290	protochlorophyllide reductase(LOC100824873)
BRADI_3G34531	triacylglycerol lipase SDP1-like(LOC100825185)
BRADI_1G17850	thiosulfate/3-mercaptopyruvate sulfurtransferase 1, mitochondrial-like(LOC100825821)
BRADI_1G56790	squalene synthase-like(LOC100825967)
BRADI_1G56150	2,3-bisphosphoglycerate-dependent phosphoglycerate mutase-like(LOC100827073)
BRADI_4G40870	1-aminocyclopropane-1-carboxylate oxidase(LOC100827208)
BRADI_3G59050	ATP-dependent 6-phosphofructokinase 6(LOC100828068)
BRADI_2G53340	pyruvate decarboxylase 2(LOC100828933)
BRADI_1G07400	UTP--glucose-1-phosphate uridylyltransferase-like(LOC100829721)
BRADI_2G10530	transaldolase(LOC100830710)
BRADI_4G42810	probable sucrose-phosphate synthase 3(LOC100831622)
BRADI_5G26140	2-phytyl-1,4-beta-naphthoquinone methyltransferase, chloroplastic-like(LOC100831799)
BRADI_2G59370	spermine synthase-like(LOC100831817)
BRADI_4G01200	thiamine pyrophosphokinase 2-like(LOC100832136)
BRADI_4G36503	sulfoquinovosyl transferase SQD2-like(LOC100832140)
BRADI_5G23460	UDP-N-acetylglucosamine transferase subunit ALG13 homolog(LOC100832454)
BRADI_3G39750	short-chain type dehydrogenase/reductase(LOC100832802)
BRADI_3G59750	UDP-D-apiose/UDP-D-xylose synthase(LOC100832847)
BRADI_1G65440	V-type proton ATPase subunit E(LOC100834093)
BRADI_2G41840	peroxidase-like(LOC100834256)
BRADI_1G38687	3-dehydroquinate synthase, chloroplastic-like(LOC100834447)
BRADI_2G05790	2,3-bisphosphoglycerate-independent phosphoglycerate mutase(LOC100835392)
BRADI_4G31820	D-3-phosphoglycerate dehydrogenase 1, chloroplastic-like(LOC100835574)
BRADI_1G51720	V-type proton ATPase catalytic subunit A(LOC100837180)
BRADI_3G04981	5-methyltetrahydropteroyltriglutamate--homocysteine methyltransferase 1(LOC100837608)
BRADI_4G23500	UDP-N-acetylglucosamine diphosphorylase 2-like(LOC100837749)
BRADI_1G46670	serine decarboxylase 1-like(LOC100838169)
BRADI_1G18650	1-aminocyclopropane-1-carboxylate oxidase 1-like(LOC100838946)
BRADI_1G29850	1-aminocyclopropane-1-carboxylate oxidase 1-like(LOC100839084)
BRADI_3G60687	5'-methylthioadenosine/S-adenosylhomocysteine nucleosidase 2-like(LOC100839737)
BRADI_3G01640	sucrose synthase 1(LOC100839938)
BRADI_1G20890	tyrosine decarboxylase 1-like(LOC100840315)
BRADI_1G60320	sucrose synthase 1(LOC100840503)
BRADI_1G30520	1,4-alpha-glucan-branching enzyme, chloroplastic/amyloplastic-like(LOC100841615)
BRADI_1G04900	thiamine thiazole synthase 2, chloroplastic(LOC100841709)
BRADI_5G26230	succinate dehydrogenase [ubiquinone] iron-sulfur subunit 1, mitochondrial(LOC100841750)
BRADI_1G25860	sucrose synthase 2(LOC100841916)
BRADI_2G41817	pyruvate dehydrogenase E1 component subunit alpha-1, mitochondrial(LOC100841947)
BRADI_2G38000	serine--glyoxylate aminotransferase(LOC100842260)
BRADI_2G12740	4-coumarate--CoA ligase-like 3(LOC100842361)
BRADI_3G52680	UDP-glucose 4-epimerase 3-like(LOC100844125)
BRADI_5G15167	ATP-dependent 6-phosphofructokinase 6(LOC100844561)
BRADI_2G02800	2-oxoisovalerate dehydrogenase subunit alpha 2, mitochondrial-like(LOC100845243)
BRADI_4G35790	V-type proton ATPase subunit a3-like(LOC100845312)
BRADI_2G51170	zeaxanthin 7,8(7',8')-cleavage dioxygenase, chromoplastic(LOC100845393)
BRADI_5G21650	4-alpha-glucanotransferase DPE2(LOC100845971)
BRADI_2G61940	shikimate kinase 3, chloroplastic(LOC100846674)

## Sheet: Biosysnthesis of secondary meta
Gene ID	Gene description
BRADI_2G05720	pyruvate kinase, cytosolic isozyme(LOC100821914)
BRADI_2G33290	2-oxoisovalerate dehydrogenase subunit beta 1, mitochondrial(LOC100822469)
BRADI_1G04310	3-ketoacyl-CoA synthase 1-like(LOC100822993)
BRADI_1G05880	pyruvate kinase, cytosolic isozyme(LOC100823647)
BRADI_3G13980	putative 12-oxophytodienoate reductase 5(LOC100823704)
BRADI_3G34531	3-ketoacyl-CoA synthase 19-like(LOC100823814)
BRADI_1G17850	1-aminocyclopropane-1-carboxylate synthase 7(LOC100823860)
BRADI_1G56150	pyruvate kinase 1, cytosolic(LOC100824548)
BRADI_4G40870	protochlorophyllide reductase(LOC100824873)
BRADI_3G59050	triacylglycerol lipase SDP1-like(LOC100825185)
BRADI_2G53340	squalene synthase-like(LOC100825967)
BRADI_2G10530	3-ketoacyl-CoA synthase 6-like(LOC100826902)
BRADI_4G42810	2,3-bisphosphoglycerate-dependent phosphoglycerate mutase-like(LOC100827073)
BRADI_5G26140	1-aminocyclopropane-1-carboxylate oxidase(LOC100827208)
BRADI_2G59370	ATP-dependent 6-phosphofructokinase 6(LOC100828068)
BRADI_4G01200	pyruvate decarboxylase 2(LOC100828933)
BRADI_4G36503	transaldolase(LOC100830710)
BRADI_5G23460	2-phytyl-1,4-beta-naphthoquinone methyltransferase, chloroplastic-like(LOC100831799)
BRADI_3G39750	short-chain dehydrogenase/reductase 2b-like(LOC100832686)
BRADI_3G59750	3-ketoacyl-CoA synthase 1-like(LOC100833590)
BRADI_1G65440	peroxidase-like(LOC100834256)
BRADI_2G41840	3-dehydroquinate synthase, chloroplastic-like(LOC100834447)
BRADI_2G05790	3-oxo-5-alpha-steroid 4-dehydrogenase 1-like(LOC100835261)
BRADI_4G31820	3-ketoacyl-CoA synthase 6-like(LOC100835305)
BRADI_4G23500	2,3-bisphosphoglycerate-independent phosphoglycerate mutase(LOC100835392)
BRADI_1G29850	5-methyltetrahydropteroyltriglutamate--homocysteine methyltransferase 1(LOC100837608)
BRADI_1G04900	serine decarboxylase 1-like(LOC100838169)
BRADI_5G26230	1-aminocyclopropane-1-carboxylate oxidase 1-like(LOC100838946)
BRADI_2G41817	1-aminocyclopropane-1-carboxylate oxidase 1-like(LOC100839084)
BRADI_3G52680	3-ketoacyl-CoA synthase 6-like(LOC100839378)
BRADI_5G15167	tyrosine decarboxylase 1-like(LOC100840315)
BRADI_2G51170	1,4-alpha-glucan-branching enzyme, chloroplastic/amyloplastic-like(LOC100841615)
BRADI_1G56930	succinate dehydrogenase [ubiquinone] iron-sulfur subunit 1, mitochondrial(LOC100841750)
BRADI_4G14937	pyruvate dehydrogenase E1 component subunit alpha-1, mitochondrial(LOC100841947)
BRADI_3G20850	serine--glyoxylate aminotransferase(LOC100842260)
BRADI_1G68430	4-coumarate--CoA ligase-like 3(LOC100842361)
BRADI_1G69637	ATP-dependent 6-phosphofructokinase 6(LOC100844561)
BRADI_1G30740	2-oxoisovalerate dehydrogenase subunit alpha 2, mitochondrial-like(LOC100845243)
BRADI_1G44020	zeaxanthin 7,8(7',8')-cleavage dioxygenase, chromoplastic(LOC100845393)
BRADI_4G40580	shikimate kinase 3, chloroplastic(LOC100846674)

## Sheet: Biosynthesis of Antibiotics
Gene ID	Gene description
BRADI_2G05720	pyruvate kinase, cytosolic isozyme(LOC100821914)
BRADI_2G33290	2-oxoisovalerate dehydrogenase subunit beta 1, mitochondrial(LOC100822469)
BRADI_3G13980	pyruvate kinase, cytosolic isozyme(LOC100823647)
BRADI_1G56150	pyruvate kinase 1, cytosolic(LOC100824548)
BRADI_4G40870	squalene synthase-like(LOC100825967)
BRADI_3G59050	2,3-bisphosphoglycerate-dependent phosphoglycerate mutase-like(LOC100827073)
BRADI_2G53340	ATP-dependent 6-phosphofructokinase 6(LOC100828068)
BRADI_2G10530	pyruvate decarboxylase 2(LOC100828933)
BRADI_4G42810	UTP--glucose-1-phosphate uridylyltransferase-like(LOC100829721)
BRADI_5G26140	transaldolase(LOC100830710)
BRADI_2G59370	3-dehydroquinate synthase, chloroplastic-like(LOC100834447)
BRADI_4G36503	2,3-bisphosphoglycerate-independent phosphoglycerate mutase(LOC100835392)
BRADI_5G23460	D-3-phosphoglycerate dehydrogenase 1, chloroplastic-like(LOC100835574)
BRADI_3G39750	UDP-N-acetylglucosamine diphosphorylase 2-like(LOC100837749)
BRADI_3G59750	succinate dehydrogenase [ubiquinone] iron-sulfur subunit 1, mitochondrial(LOC100841750)
BRADI_1G65440	pyruvate dehydrogenase E1 component subunit alpha-1, mitochondrial(LOC100841947)
BRADI_1G04900	serine--glyoxylate aminotransferase(LOC100842260)
BRADI_1G07400	ATP-dependent 6-phosphofructokinase 6(LOC100844561)
BRADI_3G01640	2-oxoisovalerate dehydrogenase subunit alpha 2, mitochondrial-like(LOC100845243)
BRADI_5G21650	shikimate kinase 3, chloroplastic(LOC100846674)
