# Supplementary material for: Partial defoliation of Brachypodium distachyon plants grown in petri dishes under low light increases P and other nutrient levels concomitantly with transcriptional changes in the roots
Source: PeerJ. 2019 Jun 13;7:e7102. doi: 10.7717/peerj.7102 (PMC6571136; doi:10.7717/peerj.7102)
Supplement: Supplemental Information 5 — Categorization of transcription factors. [file peerj-07-7102-s005.xlsx]

## Sheet: Categorization of TFs
TFs		Function
Hormonal control	#Transcripts in DEGs of B. distachyon
MYB	23	response to abscisic acid; regulation of secondary cell wall biogenesis,
bHLH	22	regulation of auxin mediated signaling pathway; regulation of auxinand ethylene biosynthetic process;
ERF	6	ethylene-activated signaling pathway; regulation of transcription
WOX	3	response to auxin; maintenance of root meristem identity; positive regulation of stem cell population maintenance
HD-ZIP	1	shade avoidance, response to auxin, cytokinin, unidimensional cell growth, shoot system morphogenesis, root development
Ion binding
C2H2	8	metal ion binding; regulation of transcription
DBB	4	zinc ion binding; negative regulation of photomorphogenesis; transcription factor activity
C3H	1	metal ion binding; RNA binding
FAR1	1	zinc ion binding
CO-like	3	intracellular; zinc ion binding; protein binding
ZF-HD	1	Zinc Finger related
Tissue specific
MYB_related	7	guard cell differentiation; regulation of transcription
LBD	1	leaf morphogenesis, proximal/distal pattern formation
Regulation of Transcription
NAC	5	regulation of transcription
Trihelix	5	RNA polymerase II transcription factor activity
WRKY	8	regulation of transcription; transcription factor activity
AP2	2	regulation of transcription
bZIP	2	regulation of transcription
G2-like	1	regulation of transcription
GRAS	1	regulation of transcription
NF-YC	1	positive regulation of transcription, cytoplasm
Nin-like	1	protein binding
TCP	1	core promoter binding
