# Supplementary material for: Partial defoliation of Brachypodium distachyon plants grown in petri dishes under low light increases P and other nutrient levels concomitantly with transcriptional changes in the roots
Source: PeerJ. 2019 Jun 13;7:e7102. doi: 10.7717/peerj.7102 (PMC6571136; doi:10.7717/peerj.7102)
Supplement: Supplemental Information 6 — qRT-PCR data of comparison of gene expression patterns in shoots and roots. [file peerj-07-7102-s006.xlsx]

## Sheet: RNAseq and qRT-PCR transcripts 
	root	root	root	shoot	shoot		4 dat root		7 dat root		4 dat shoot		7 dat shoot
gene ID	RNAseq (T/C)	qRT (24hr, T/C)	qRT (48hr, T/C)	qRT (24hr, T/C)	qRT (48hr, T/C)	gene annotation	UP	Down	UP	Down	UP	Down	UP	Down
Bradi2g42550	2.9	0.732476	1.72741	1.73032	0.965017	metal ion binding protein	Fe, Ca, Na		Fe,Ca	Mn	Na	Ca	Ca, Na, Mg, Mn	_
Bradi3g56330	2.3	2.02622	1.31378	6.22393	1.61962	sodium-coupled neutral amino acid transporter 1	Na		_		Na		Na
Bradi5g02760	2	3.96403	2.26896	7.16996	1.35055	probable inorganic phosphate transporter 1-4	P04		P04		P04		P04
Bradi5g12020	2.3	0.81118	2.07183	0.889388	1.57093	sugar transport protein 5-like
Bradi5g08650	2.2	0.870084	1.43835	2.83042	6.32747	aba receptor 8
Bradi1g34250	2.6	1.52903	1.29647	3.55348	3.18096	two-component response regulator orr3 isoform x4
Bradi3g38140	2.8	2.31239	1.43805	0.575251	1.25933	acc oxidase
Bradi3g13370	2.1	2.21657	1.35581	3.01364	1.54204	pyruvate decarboxylase 2
