# Supplementary material for: Partial defoliation of Brachypodium distachyon plants grown in petri dishes under low light increases P and other nutrient levels concomitantly with transcriptional changes in the roots
Source: PeerJ. 2019 Jun 13;7:e7102. doi: 10.7717/peerj.7102 (PMC6571136; doi:10.7717/peerj.7102)
Supplement: Supplemental Information 20 [file peerj-07-7102-s020.xlsx]

## Sheet: Sheet1
Sample Id	K 39 (ug /mg)		Na 23 (ug /mg)		P 31 (ug /mg)		Ca 43 (ug /mg)		Fe 56 (ug /mg)		Mg 24 (ug /mg)		Mn 55 (ug /mg)
	Treated	Control	Treated	Control	Treated	Control	Treated	Control	Treated	Control	Treated	Control	Treated	Control
4DS	49.4349	53.9208	0.558553	0.390707	11.2126	10.0256	0.669775	0.931984	0.116113	0.14788	1.60725	1.43952	0.121352	0.144966
4DS	52.5924	41.2067	0.59171	0.590682	13.5731	8.75995	0.674132	0.946632	0.146167	0.141451	1.5643	1.24168	0.109525	0.148614
4DS	52.0759	74.0574	0.544982	0.320597	11.4149	10.0473	0.851788	0.955048	0.148601	0.28097	1.50038	2.06523	0.151303	0.303747
AVG	51.3677	56.395	0.565082	0.433995	12.0669	9.61096	0.731898	0.944555	0.13696	0.190101	1.55731	1.58214	0.127393	0.199109
SD	1.69367	16.5646	0.0240381	0.14015	1.30837	0.737074	0.103851	0.0116716	0.0180955	0.0787608	0.0537805	0.4299	0.0215342	0.0906375
SE	0.97784	9.56355	0.0138784	0.0809154	0.755385	0.42555	0.0599582	0.00673858	0.0104475	0.0454726	0.0310502	0.248203	0.0124328	0.0523296
t		-0.52294		1.5968		2.8327		-3.524		-1.1395		-0.099		-1.3335
p		0.62864		0.18554		0.0472		0.02436		0.318		0.925		0.25323
7DS	47.6531	43.2168	0.400356	0.362695	11.2716	10.2172	0.813766	0.587442	0.148811	0.126912	1.37288	1.12389	0.164514	0.111171
7DS	47.6266	49.633	0.601519	0.378715	13.3832	11.7174	0.796869	0.624483	0.162436	0.121658	1.29446	1.18064	0.174438	0.118333
7DS	49.6071	45.4573	0.455046	0.285983	12.6046	10.2374	0.681615	0.60862	0.135346	0.127208	1.17453	1.11203	0.141912	0.112513
AVG	48.2956	46.1024	0.48564	0.342464	12.4198	10.724	0.764083	0.606848	0.148864	0.125259	1.28062	1.13885	0.160288	0.114006
SD	1.13584	3.2564	0.104013	0.0495658	1.06788	0.86033	0.0719179	0.0185837	0.0135453	0.0031219	0.0998965	0.0366722	0.0166696	0.00380725
SE	0.655776	1.88008	0.0600517	0.0286168	0.616541	0.496712	0.0415218	0.0107293	0.00782041	0.00180243	0.0576752	0.0211727	0.00962419	0.00219811
t		1.1015		2.1527		2.1419		3.6655		2.9369		2.3075		4.6913
p		0.3325		0.097689		0.0988		0.0214		0.0425		0.08225		0.0093
4DR	63.4344	51.3318	1.29292	1.16355	13.015	8.71457	0.403374	0.380637	4.73449	3.22326	2.16958	2.02742	0.65077	0.617863
4DR	79.8655	53.2349	1.22853	0.926787	12.7607	8.85129	0.363535	0.312346	3.52759	2.42935	2.00326	1.85185	0.628006	0.623905
4DR	64.0817	56.1221	1.33068	1.19203	15.7217	11.3545	0.374139	0.319276	3.93696	3.27002	1.88016	1.57725	0.59846	0.526752
AVG	69.1272	53.5629	1.28404	1.09412	13.8324	9.64013	0.380349	0.33742	4.06635	2.97421	2.01767	1.81884	0.625745	0.589507
SD	9.30526	2.41193	0.0516546	0.145615	1.64106	1.4863	0.0206327	0.0375871	0.613767	0.472438	0.145246	0.226894	0.026228	0.0544315
SE	5.3724	1.39253	0.0298228	0.0840711	0.947468	0.858114	0.0119123	0.0217009	0.354358	0.272762	0.0838575	0.130997	0.0151428	0.0314261
t		2.8044		2.1288		3.2797		1.734		2.4423		1.278		1.039
p		0.0485		0.1003		0.0305		0.1579		0.07103		0.2702		0.3574
7DR	60.8394	51.9947	1.37122	1.58229	12.7995	12.1808	0.529238	0.419182	6.19863	4.96847	2.21262	2.3678	0.495318	0.718609
7DR	53.6499	52.5154	1.90541	1.34756	13.6818	12.2926	0.429466	0.410362	5.47721	5.17976	2.20465	1.99549	0.492308	0.639858
7DR	51.6604	50.5604	1.17294	1.51183	11.9201	10.3465	0.515912	0.380965	5.92035	4.24902	2.33012	2.13257	0.632531	0.584904
AVG	55.3832	51.6902	1.48319	1.48056	12.8005	11.6066	0.491539	0.403503	5.86539	4.79908	2.24913	2.16529	0.540052	0.64779
SD	4.82873	1.01243	0.378857	0.120449	0.880867	1.09272	0.0541679	0.0200106	0.363836	0.487942	0.0702502	0.188298	0.0801027	0.0672048
SE	2.78787	0.584524	0.218733	0.069541	0.508569	0.63088	0.0312738	0.0115531	0.210061	0.281714	0.040559	0.108714	0.0462473	0.0388007
t		1.2965		0.011328		1.4732		2.6411		3.0342		0.72254		-1.7854
p		0.26454		0.9915		0.2146		0.0575		0.0386		0.50995		0.14875
