# Supplementary material for: Partial defoliation of Brachypodium distachyon plants grown in petri dishes under low light increases P and other nutrient levels concomitantly with transcriptional changes in the roots
Source: PeerJ. 2019 Jun 13;7:e7102. doi: 10.7717/peerj.7102 (PMC6571136; doi:10.7717/peerj.7102)
Supplement: Supplemental Information 21 [file peerj-07-7102-s021.xlsx]

## Sheet: Sheet1
2DAT+24hr		pH	TEMP	pH	TEMP	FW	Delta pH	deltapH/mg
	Control1	3.4	24	6.4	24.2	11.7	3	0.25641
	Control2	3.57	23.8	6.39	24.2	12.1	2.82	0.233058
	Control3	3.78	23.9	6.39	24.2	6.8	2.61	0.383824
	Control4	3.7	24.2	6.39	24.3	12.6	2.69	0.213492
	Control5	3.8	23.9	6.39	24.3	10.5	2.59	0.246667
	Control6	3.72	24	6.4	24	10.7	2.68	0.250467
	Control7					8.8	0	0
	Control8	3.62	24.3	6.4	24.2	11.3	2.78	0.246018
	Treated1	3.9	23.4	6.43	23.7	12.1	2.53	0.209091
	Treated2	3.8	23.3	6.42	23.6	13.1	2.62	0.2
	Treated3	3.9	23.4	6.42	23.6	12.4	2.52	0.203226
	Treated4	3.9	23.2	6.41	23.8	12.1	2.51	0.207438
	Treated5	4	23.8	6.41	23.8	12	2.41	0.200833
	Treated6	3.9	23.6	6.41	23.9	4.4	2.51	0.570455
	Treated7	3.54	23.7	6.41	23.9	11	2.87	0.260909
	Treated8	3.74	23.7	6.4	24	13.6	2.66	0.195588
	Treated9	3.5	23.6	6.39	24.1	12.4	2.89	0.233065
3DAT+24hr		pH	TEMP	pH	TEMP	FW	Delta pH	deltapH/mg
	Control1	3.27	23.5	6.41	24.3	12.2	3.14	0.257377
	Control2	3.16	23.4	6.41	24.3	11.8	3.25	0.275424
	Control3	3.16	23.4	6.4	24.2	10.1	3.24	0.320792
	Control4	3.32	23.3	6.4	24.2	10.6	3.08	0.290566
	Control5	3.24	23.3	6.39	24.1	13.4	3.15	0.235075
	Treated1	3.58	23.7	6.41	23.8	9.9	2.83	0.285859
	Treated2	3.29	23.8	6.4	23.9	11.4	3.11	0.272807
	Treated3	3.2	23.4	6.4	23.9	12.4	3.2	0.258065
	Treated4	3.2	23.7	6.4	23.9	10.6	3.2	0.301887
	Treated5	3.55	23.8	6.4	23.9	11.8	2.85	0.241525
	48 h		72 h
	Control	Treated	Control	Treated
Delta pH per mg root (FW)	0.261419	0.213769	0.275847	0.272028
SE	0.0210917	0.00785481	0.0145609	0.0105091
